# Supplementary material for: Structural engineering of chimeric antigen receptors targeting HLA-restricted neoantigens
Source: Nat Commun. 2021 Sep 6;12:5271. doi: 10.1038/s41467-021-25605-4 (PMC8421441; doi:10.1038/s41467-021-25605-4)
Supplement: Supplementary file 4 — Source Data [file 41467_2021_25605_MOESM4_ESM.xlsx]

## Sheet: Fig. 1B - IDH CAR co-culture
Fig. 1B — IDH CAR co-culture
	Vector	B7	IDH2WT + B7	IDH2R140Q + B7
Mock	4.44	4.44	9.24	4.44
(1Q4)	18.16	4.44	9.24	9.24
(2Q1)	129.24	146.41	77.84	969.24
(2Q3)	9.24	4.44	9.24	36.68
(2Q8)	132.68	160.12	146.41	146.41
(2Q29)	201.24	214.96	160.12	612.68

## Sheet: Fig. 1C - CAR hinge co-culture
Fig. 1C — CAR hinge co-culture
A5/MUT	Mock	CD8	CD28s	CD28l	mutFc		E10/MUT	Mock	CD8	CD28s	CD28l	mutFc		1Q4/MUT	Mock	CD8	CD28s	CD28l	mutFc
0.01	8.89	170.07	64.74	164.02	16.08		0.01	2.3	6.92	11.53	2.3	2.3		0.01	55.38	69.53	18.46	55.34	43.07
0.05	14.53	186.38	72.85	160.39	12.67		0.05	2.3	473.07	263.07	57.69	9.23		0.05	49.23	88.67	24.61	55.34	43.07
0.5	14.53	242.92	98.93	216.79	16.08		0.5	2.3	3016.15	1550.76	680.76	85.38		0.5	43.07	112.61	36.92	30.73	55.38
5	14.53	1520.82	924.69	1080.04	62.11		5	4.61	4024.61	2503.84	1303.84	341.53		5	61.53	488.21	67.69	36.96	43.07
50	14.53	4504.51	2048.22	1324.34	2442.01		50	2.3	3960	2743.84	1483.84	505.38		50	67.69	1349.53	295.38	295.42	147.69
A5/WT	Mock	CD8	CD28s	CD28l	mutFc		E10/WT	Mock	CD8	CD28s	CD28l	mutFc		1Q4/WT	Mock	CD8	CD28s	CD28l	mutFc
0.01	8.89	170.07	64.74	164.9	164.9		0.01	2.3	6.92	11.53	2.3	2.3		0.01	55.38	69.53	18.46	55.34	43.07
0.05	12.67	160.39	70.27	150.07	150.07		0.05	2.3	6.92	6.92	4.61	6.92		0.05	55.38	69.53	18.46	36.88	49.23
0.5	12.67	164.02	62.11	160.39	160.39		0.5	2.3	9.23	9.23	4.61	4.61		0.5	49.23	8.93	24.61	12.27	49.23
5	14.53	174.33	70.27	178.61	178.61		5	2.3	6.92	6.92	0	4.61		5	43.07	44.92	12.3	24.57	43.07
50	14.53	164.02	72.85	166.2	166.2		50	2.3	9.23	6.92	0	2.3		50	67.69	41.23	12.3	61.5	36.92

## Sheet: Fig. 1D - SPR R140-2Q1Fab
Fig. 1D - Multi cycle SPR of IDH2R140WT-HLA-B7 with 2Q1-Fab
IDH2 WT/HLA-B*07:02 with 2Q1-Fab
Time (secs)	6.25 nM	12.5 nM	25 nM	50 nM	100 nM	200 nM	400 nM	800 nM
-61.1	-0.0979614	0.0621948	0.160156	0.0195313	0.152496	0.10907	0.179688	0.109375
-61	-0.0101624	-0.00485	0.126862	-0.0047	0.0996704	0.0270386	0.0570068	-0.0426636
-60.9	-0.068573	-0.091095	0.129364	0.00876	0.110474	0.0178223	0.0707703	-0.00296
-60.8	-0.0104675	-0.00626	0.129211	0.0409241	0.121552	0.0715637	0.0710754	0.0401611
-60.7	0.0661011	0.0661011	0.135925	0.0976563	0.140778	0.127808	0.108917	0.105469
-60.6	0.0718689	0.0793762	0.110931	0.091095	0.135315	0.11142	0.0914001	0.118744
-60.5	0.124847	0.125153	0.157166	0.128906	0.18811	0.187653	0.136871	0.175934
-60.4	0.15155	0.158752	0.190613	0.139374	0.210754	0.209381	0.150604	0.190918
-60.3	0.147827	0.13205	0.183136	0.109833	0.20282	0.198608	0.128906	0.187195
-60.2	0.119537	0.108276	0.159363	0.108124	0.178253	0.190308	0.127319	0.178436
-60.1	0.0895386	0.0773621	0.128601	0.078125	0.14032	0.17157	0.0785828	0.160614
-60	0.0895386	0.0582886	0.124542	0.0700073	0.121246	0.152039	0.0815735	0.164063
-59.9	0.108765	0.0775146	0.121094	0.0776672	0.129059	0.159851	0.0890503	0.171417
-59.8	0.0929871	0.0621948	0.112823	0.0582886	0.132965	0.152039	0.0703125	0.152802
-59.7	0.0817261	0.0625	0.10968	0.0623474	0.132965	0.151886	0.0703125	0.152191
-59.6	0.0697021	0.0692444	0.116577	0.0587463	0.13266	0.147827	0.0695496	0.148132
-59.5	0.0739136	0.0504761	0.101563	0.0620422	0.132965	0.14032	0.051239	0.151886
-59.4	0.0815735	0.0582886	0.113129	0.0628052	0.13327	0.140625	0.0628052	0.14093
-59.3	0.0778198	0.0582886	0.109375	0.0703125	0.140778	0.148132	0.0815735	0.148132
-59.2	0.0778198	0.0582886	0.105469	0.0664063	0.140778	0.136414	0.0585938	0.136719
-59.1	0.0773621	0.0582886	0.105164	0.0661011	0.129059	0.136414	0.058136	0.136261
-59	0.0662537	0.0587463	0.098114	0.0590515	0.129517	0.136871	0.0477905	0.125458
-58.9	0.0778198	0.0695496	0.120636	0.0698547	0.140778	0.136414	0.0776672	0.136414
-58.8	0.0582886	0.0387573	0.0898438	0.0503235	0.121246	0.116882	0.046875	0.120636
-58.7	0.0585938	0.046875	0.0901489	0.0393677	0.121552	0.116882	0.046875	0.10968
-58.6	0.0661011	0.0470276	0.0973511	0.0465698	0.14032	0.128601	0.046875	0.117188
-58.5	0.0778198	0.0665588	0.098114	0.0473328	0.129517	0.128601	0.0585938	0.125153
-58.4	0.0778198	0.0773621	0.109375	0.0585938	0.148285	0.128601	0.0585938	0.128906
-58.3	0.0700073	0.0582886	0.112823	0.0507813	0.132965	0.120331	0.0625	0.121094
-58.2	0.0775146	0.0582886	0.101563	0.0503235	0.144226	0.109528	0.0504761	0.132355
-58.1	0.0703125	0.0703125	0.101563	0.0510864	0.13327	0.132355	0.0432739	0.121399
-58	0.0782776	0.0665588	0.101563	0.0470276	0.129517	0.11734	0.0507813	0.117188
-57.9	0.0890808	0.0778198	0.109375	0.0507813	0.14032	0.128296	0.0507813	0.117188
-57.8	0.0778198	0.0775146	0.108917	0.0503235	0.129059	0.128601	0.0507813	0.124695
-57.7	0.0778198	0.0695496	0.0976563	0.046875	0.129059	0.128601	0.0585938	0.117188
-57.6	0.0899963	0.0587463	0.0978088	0.0470276	0.141235	0.129059	0.0590515	0.117645
-57.5	0.100952	0.0700073	0.101563	0.0620422	0.152191	0.152039	0.0703125	0.140167
-57.4	0.0817261	0.0582886	0.101563	0.0390625	0.132965	0.139862	0.0582886	0.117188
-57.3	0.0817261	0.0695496	0.101563	0.0390625	0.14032	0.128296	0.0625	0.116882
-57.2	0.0812683	0.0504761	0.101563	0.0387573	0.121246	0.112976	0.0546875	0.101563
-57.1	0.0700073	0.0501709	0.101105	0.03125	0.120941	0.112976	0.0542297	0.101563
-57	0.0703125	0.0429688	0.0898438	0.0428162	0.113739	0.113281	0.0510864	0.10141
-56.9	0.0778198	0.0582886	0.101563	0.0390625	0.132507	0.120331	0.0585938	0.0976563
-56.8	0.0662537	0.0470276	0.0898438	0.0273438	0.109985	0.105621	0.0470276	0.0939026
-56.7	0.0817261	0.0578308	0.0976563	0.0273438	0.129059	0.10907	0.0507813	0.0976563
-56.6	0.073761	0.0390625	0.0901489	0.03125	0.121552	0.10907	0.0545349	0.10141
-56.5	0.0782776	0.0470276	0.109528	0.0317078	0.129517	0.109528	0.051239	0.098114
-56.4	0.0778198	0.0579834	0.101105	0.0386047	0.129059	0.108612	0.0507813	0.0973511
-56.3	0.0773621	0.0504761	0.0898438	0.0390625	0.140778	0.10907	0.0507813	0.089386
-56.2	0.0664063	0.0585938	0.0979614	0.0390625	0.140289	0.109375	0.0588989	0.0784302
-56.1	0.0775146	0.0582886	0.109375	0.0390625	0.120941	0.10907	0.0585938	0.078125
-56	0.0695496	0.0578308	0.108124	0.0390625	0.112976	0.116577	0.0585938	0.0768738
-55.9	0.0470276	0.0353088	0.0665588	0.0270081	0.0904541	0.109528	0.0590515	0.0353088
-55.8	0.0587769	0.0473633	0.0828247	0.0315857	0.102509	0.121124	0.0706482	0.039856
-55.7	0.0629883	0.059082	0.0940857	0.0320435	0.114227	0.121582	0.0708008	0.0628357
-55.6	0.0817261	0.0884399	0.109375	0.0507813	0.132507	0.148132	0.0898438	0.0703125
-55.5	0.0817261	0.0621948	0.109528	0.0509338	0.121704	0.148132	0.0903015	0.0704651
-55.4	0.0817261	0.0621948	0.125	0.0625	0.13266	0.159546	0.113281	0.0815735
-55.3	0.078125	0.0585938	0.113129	0.0506287	0.113739	0.140167	0.10141	0.0588989
-55.2	0.0857849	0.0661011	0.117645	0.0473328	0.129517	0.135315	0.109833	0.0785828
-55.1	0.101563	0.0661011	0.128906	0.0706177	0.140625	0.10907	0.121399	0.0898438
-55	0.0973511	0.0661011	0.117188	0.0659485	0.125153	0.108612	0.117188	0.0859375
-54.9	0.0978088	0.0661011	0.128906	0.0551453	0.125305	0.0973511	0.116089	0.0859375
-54.8	0.101257	0.0579834	0.121094	0.0661011	0.121246	0.0895386	0.0895386	0.078125
-54.7	0.101715	0.0509338	0.121094	0.0590515	0.133423	0.0975037	0.082489	0.078125
-54.6	0.112823	0.0625	0.128906	0.0823364	0.144531	0.101563	0.0935974	0.0901489
-54.5	0.10907	0.0695496	0.128906	0.0898438	0.140778	0.120331	0.089386	0.0973511
-54.4	0.0856323	0.0465698	0.11673	0.078125	0.129059	0.0973511	0.0661011	0.078125
-54.3	0.0975037	0.0467224	0.105927	0.0664063	0.117493	0.105316	0.0582581	0.078125
-54.2	0.101563	0.0507813	0.128906	0.0667114	0.132813	0.101563	0.0506287	0.0784302
-54.1	0.10907	0.0578308	0.128448	0.0856323	0.129059	0.116882	0.046875	0.0856323
-54	0.109528	0.0467224	0.129364	0.0785828	0.14093	0.11734	0.0470276	0.0859375
-53.9	0.120789	0.0422058	0.132507	0.0815735	0.136871	0.13205	0.042511	0.078125
-53.8	0.121124	0.0312805	0.133148	0.0825195	0.14502	0.121582	0.04422	0.0786133
-53.7	0.14032	0.0504761	0.140625	0.09375	0.152496	0.148132	0.0815735	0.089386
-53.6	0.140167	0.0578003	0.152344	0.10141	0.152344	0.159851	0.0701599	0.0901489
-53.5	0.136871	0.0467224	0.160614	0.098114	0.149048	0.167664	0.0782776	0.0976563
-53.4	0.136414	0.0387573	0.171417	0.0976563	0.14859	0.167664	0.0698547	0.0856323
-53.3	0.136871	0.0504761	0.160156	0.109833	0.148743	0.167664	0.0665588	0.0859375
-53.2	0.148621	0.0509644	0.168457	0.121429	0.15329	0.168457	0.071106	0.0786133
-53.1	0.152374	0.054718	0.183594	0.121887	0.165009	0.179871	0.0945435	0.0823669
-53	0.148132	0.0507813	0.171722	0.128906	0.184052	0.191406	0.10141	0.078125
-52.9	0.148132	0.0656433	0.167664	0.136719	0.17984	0.198456	0.0984497	0.0854797
-52.8	0.148132	0.0428162	0.148438	0.137177	0.167786	0.183441	0.105621	0.0621643
-52.7	0.156433	0.0469055	0.159088	0.151276	0.160645	0.187531	0.112976	0.0692444
-52.6	0.178894	0.0545349	0.224213	0.224213	0.167023	0.195465	0.204987	0.146088
-52.5	0.160614	0.0507813	0.160461	0.171722	0.134064	0.199219	0.148743	0.0826416
-52.4	0.187195	0.0700073	0.167969	0.167969	0.159515	0.206421	0.155945	0.0973511
-52.3	0.184845	0.0684509	0.167175	0.16687	0.139984	0.209839	0.1586	0.0887451
-52.2	0.14032	0.0304871	0.160156	0.151886	0.119995	0.190643	0.121094	0.0701599
-52.1	0.138611	0.0187683	0.160492	0.138916	0.0899963	0.186737	0.121429	0.0773621
-52	0.103607	0.0154724	0.179382	0.105621	0.102203	0.175171	0.128906	0.0664063
-51.9	0.0648499	0.0187683	0.170624	0.107666	0.112183	0.167206	0.128906	0.0765686
-51.8	0.0345459	0.00751	0.158752	0.0692444	0.0907898	0.155487	0.12735	0.0414124
-51.7	0.0167236	-0.00125	0.402039	0.12735	0.102173	0.144836	0.0924988	0.0971985
-51.6	-0.220795	-0.203918	0.302338	-0.0887451	0.131714	0.170319	-0.103119	-0.0820313
-51.5	0.0328064	-0.292175	0.333435	0.34967	0.131866	0.141876	0.465454	0.44046
-51.4	0.130615	0.156708	0.163269	1.18765	0.272797	0.236084	1.44922	1.37436
-51.3	1.34906	1.25735	-0.204224	-0.285461	1.44031	1.36703	-0.222351	-0.384064
-51.2	0.179077	0.217041	0.133606	0.25827	0.488586	0.344696	0.146881	0.229218
-51.1	0.352356	0.0854797	-0.122955	-0.0201416	0.383301	0.464874	-0.176239	-0.0835876
-51	-0.0796814	-0.00876	0.0252991	-0.198456	0.211853	0.0993652	-0.268768	-0.11377
-50.9	0.18045	0.0804749	0.167969	0.107483	0.231384	0.160309	0.0343628	0.0562439
-50.8	0.203918	0.142334	0.26123	0.250458	0.256714	0.170319	0.121857	0.199982
-50.7	0.137665	0.0973511	0.257813	0.260468	0.13327	0.141083	0.141083	0.219208
-50.6	0.177368	0.0965881	0.256256	0.227661	0.200623	0.146576	0.138123	0.228455
-50.5	0.135651	0.0765686	0.217987	0.167511	0.230621	0.119537	0.0773621	0.186737
-50.4	0.118134	0.048584	0.212189	0.157501	0.231873	0.0915527	0.0715637	0.16922
-50.3	0.146881	0.0965881	0.239685	0.196869	0.26062	0.139557	0.100311	0.197205
-50.2	0.128601	0.0890503	0.178894	0.139832	0.223572	0.121246	0.0777893	0.179199
-50.1	0.128143	0.0778198	0.160156	0.121429	0.250153	0.132355	0.0701599	0.175781
-50	0.117035	0.0770569	0.160156	0.128601	0.261566	0.129089	0.0665588	0.187653
-49.9	0.116882	0.0470276	0.148895	0.117188	0.242645	0.136414	0.0585938	0.168274
-49.8	0.128143	0.0464172	0.160492	0.127991	0.249695	0.136414	0.0584412	0.187042
-49.7	0.117798	0.0435791	0.176239	0.106384	0.247162	0.136414	0.055603	0.165314
-49.6	0.14032	0.0661011	0.1875	0.148438	0.269684	0.137207	0.078125	0.195313
-49.5	0.147644	0.0657654	0.186707	0.147644	0.26889	0.154846	0.0773315	0.194519
-49.4	0.148132	0.0700073	0.168427	0.129364	0.250153	0.140625	0.059845	0.175476
-49.3	0.167206	0.0695496	0.17923	0.140167	0.250488	0.147675	0.089386	0.168304
-49.2	0.155945	0.0585938	0.179688	0.129211	0.250946	0.136414	0.0898438	0.176086
-49.1	0.148132	0.0582886	0.17218	0.140625	0.250946	0.136414	0.0820313	0.176239
-49	0.136871	0.0465698	0.168427	0.136719	0.269684	0.124695	0.071106	0.168762
-48.9	0.148132	0.0465698	0.188293	0.136719	0.258423	0.124695	0.0901489	0.187958
-48.8	0.148132	0.0470276	0.207031	0.136719	0.269226	0.125641	0.098114	0.207031
-48.7	0.148438	0.0585938	0.207825	0.136719	0.257965	0.148438	0.117981	0.207336
-48.6	0.167816	0.0657959	0.218445	0.136414	0.257355	0.156433	0.136414	0.225952
-48.5	0.171112	0.0700073	0.21048	0.129242	0.241425	0.178925	0.140167	0.21048
-48.4	0.159851	0.0775146	0.206726	0.136414	0.230774	0.167358	0.128601	0.198914
-48.3	0.152039	0.0617371	0.202667	0.120636	0.226257	0.151581	0.124084	0.182678
-48.2	0.159393	0.0582886	0.199219	0.117645	0.230164	0.148132	0.109375	0.175781
-48.1	0.139862	0.0500183	0.190948	0.120178	0.210327	0.147675	0.1008	0.159698
-48	0.143921	0.0465698	0.1875	0.105469	0.191101	0.143921	0.0898438	0.155457
-47.9	0.136719	0.0582886	0.187042	0.105469	0.167664	0.128601	0.078125	0.144531
-47.8	0.144226	0.0465698	0.163757	0.105469	0.167816	0.128143	0.0776672	0.144073
-47.7	0.143921	0.0465698	0.167511	0.105164	0.160309	0.116882	0.0664063	0.132507
-47.6	0.136414	0.0461121	0.155945	0.0976563	0.167664	0.116882	0.0664063	0.125
-47.5	0.128601	0.0271912	0.141083	0.0898438	0.148743	0.109528	0.0590515	0.117645
-47.4	0.14032	0.0304871	0.151886	0.101257	0.152496	0.120789	0.0703125	0.140625
-47.3	0.14032	0.0192261	0.140625	0.0932922	0.152496	0.120789	0.0707703	0.140625
-47.2	0.140015	0.0309448	0.152039	0.0815735	0.152039	0.120483	0.0820313	0.140625
-47.1	0.132507	0.0310974	0.144531	0.0707703	0.152954	0.112976	0.0820313	0.140625
-47	0.132507	0.0426636	0.152344	0.0820313	0.16391	0.112976	0.0817261	0.140625
-46.9	0.140015	0.0422058	0.151886	0.0895386	0.155945	0.112976	0.0742188	0.14032
-46.8	0.13205	0.0192261	0.128906	0.0703125	0.132965	0.10907	0.0620422	0.132813
-46.7	0.120789	0.0187683	0.128906	0.0703125	0.140778	0.108612	0.0507813	0.132813
-46.6	0.121094	0.0192261	0.129669	0.0706177	0.141541	0.0976563	0.0510864	0.133118
-46.5	0.120789	0.0114136	0.140625	0.0820313	0.152039	0.0970459	0.0504761	0.132813
-46.4	0.108612	-0.000305	0.140625	0.0703125	0.129059	0.0895386	0.0307922	0.120636
-46.3	0.0973511	0	0.140167	0.0703125	0.129059	0.0895386	0.0195313	0.117188
-46.2	0.0973511	0.0153198	0.128906	0.0703125	0.128754	0.0895386	0.03125	0.116882
-46.1	0.0973511	0.0153198	0.136414	0.0698547	0.121246	0.0973511	0.03125	0.109375
-46	0.0973511	0.0150146	0.128906	0.0590515	0.120789	0.0968933	0.0309448	0.108917
-45.9	0.105164	0.00751	0.128448	0.0776672	0.109528	0.0970459	0.0234375	0.098114
-45.8	0.104858	0.00674	0.116577	0.0778198	0.10968	0.0892334	0.0231323	0.120789
-45.7	0.0970459	-0.0120239	0.101563	0.0700073	0.112976	0.0817261	0.015625	0.113281
-45.6	0.0898438	-0.000305	0.101563	0.0625	0.101715	0.0817261	0.015625	0.112823
-45.5	0.0973511	-0.00061	0.113281	0.0625	0.100922	0.0817261	0.0229797	0.109375
-45.4	0.0970459	-0.0198364	0.101105	0.0503235	0.0821838	0.0703125	0	0.0976563
-45.3	0.0895386	-0.0202942	0.0898438	0.046875	0.0821838	0.0778198	0	0.108917
-45.2	0.0890808	-0.0237427	0.0895386	0.0465698	0.0817261	0.0778198	0.0117188	0.0976563
-45.1	0.078125	-0.0237427	0.0818787	0.0389099	0.0704651	0.0778198	0.0115662	0.0976563
-45	0.0856323	-0.0237427	0.0859375	0.0351563	0.0704651	0.0895386	0.00781	0.0976563
-44.9	0.0778198	-0.0320129	0.078125	0.026886	0.0626526	0.0817261	-0.000305	0.0976563
-44.8	0.0775146	-0.0315552	0.078125	0.015625	0.0743713	0.0895386	0	0.109375
-44.7	0.0704651	-0.0310974	0.0782776	0.0278015	0.0743713	0.0895386	0.000458	0.109833
-44.6	0.0929871	-0.00842	0.09375	0.0390625	0.0821838	0.0895386	0.0117188	0.120636
-44.5	0.0820313	-0.00781	0.0940552	0.0390625	0.082489	0.0898438	0.0120239	0.10968
-44.4	0.0895386	-0.000305	0.113281	0.0390625	0.101715	0.10907	0.0190735	0.124695
-44.3	0.0778198	-0.000763	0.108917	0.0273438	0.0899963	0.0973511	-0.00391	0.105469
-44.2	0.0853271	-0.0120239	0.0976563	0.026886	0.0896912	0.104858	-0.00421	0.11673
-44.1	0.0778198	-0.0124817	0.0971985	0.015625	0.0895386	0.0973511	-0.0117188	0.117188
-44	0.0778198	-0.0159302	0.0976563	0.0160828	0.0782776	0.0973511	-0.0121765	0.117188
-43.9	0.0778198	-0.0162354	0.0973511	0.026886	0.0774841	0.0973511	-0.0234375	0.125
-43.8	0.0700073	-0.0198364	0.0898438	0.00781	0.0509338	0.0895386	-0.03125	0.117188
-43.7	0.0812683	-0.0198364	0.089386	0.00751	0.0621948	0.0895386	-0.0195313	0.117188
-43.6	0.0582886	-0.0198364	0.0895386	0	0.0506287	0.0895386	-0.0195313	0.116882
-43.5	0.0700073	-0.0120239	0.0820313	-0.000458	0.0434265	0.1008	-0.0195313	0.121094
-43.4	0.0700073	-0.0120239	0.0898438	0.000458	0.0513916	0.0899963	-0.0190735	0.121094
-43.3	0.0582886	-0.0120239	0.0898438	0	0.0509338	0.0895386	-0.0195313	0.117188
-43.2	0.0661011	-0.0120239	0.0898438	0	0.0509338	0.0890808	-0.0195313	0.117188
-43.1	0.0657959	-0.00061	0.0895386	0	0.0587463	0.0856323	-0.0195313	0.117645
-43	0.0585938	0	0.0823364	0.000305	0.0595093	0.0976563	-0.0195313	0.128754
-42.9	0.0582886	-0.000305	0.0815735	0	0.0704651	0.0973511	-0.0273438	0.117188
-42.8	0.0582886	-0.000305	0.0707703	0.00827	0.0709229	0.0978088	-0.026886	0.117645
-42.7	0.0582886	-0.000305	0.0820313	0.0195313	0.0821838	0.10907	-0.015625	0.128906
-42.6	0.0585938	0.0117188	0.0823364	0.0195313	0.082489	0.116882	-0.0157776	0.14093
-42.5	0.0665588	0.0193787	0.0903015	0.019989	0.0904541	0.11734	-0.0190735	0.148438
-42.4	0.0661011	0.0114136	0.0976563	0.0195313	0.0895386	0.128601	-0.0195313	0.137177
-42.3	0.0778198	0.0192261	0.0976563	0.0195313	0.0782776	0.128601	-0.0195313	0.148438
-42.2	0.0775146	0.0187683	0.0976563	0.0307922	0.0899963	0.128143	-0.0121765	0.15625
-42.1	0.0700073	0.00751	0.0976563	0.0195313	0.0899963	0.116882	-0.0234375	0.155792
-42	0.0700073	0.00751	0.0976563	0.019989	0.0899963	0.128601	-0.0234375	0.144531
-41.9	0.0621948	-0.000305	0.0898438	0.0234375	0.0818787	0.120789	-0.03125	0.136719
-41.8	0.0621948	-0.000305	0.101257	0.0234375	0.0739136	0.128601	-0.0195313	0.148132
-41.7	0.0621948	-0.000305	0.09375	0.03125	0.0704651	0.128601	-0.0198364	0.140625
-41.6	0.0509338	0.000153	0.0942078	0.0317078	0.0706177	0.129059	-0.026886	0.141083
-41.5	0.0617371	-0.000305	0.105469	0.03125	0.0626526	0.128601	-0.0273438	0.152344
-41.4	0.0507813	0.011261	0.105774	0.0315552	0.0629578	0.128906	-0.0270386	0.152649
-41.3	0.0582886	-0.00421	0.121094	0.0386047	0.0704651	0.136414	-0.0195313	0.160156
-41.2	0.0582886	-0.00452	0.121094	0.0273438	0.0707703	0.136108	-0.0195313	0.167969
-41.1	0.0470276	-0.0115662	0.109833	0.0165405	0.0787354	0.129059	-0.0307922	0.156708
-41	0.0579834	-0.000305	0.121094	0.0386047	0.0904541	0.14032	-0.0195313	0.167969
-40.9	0.0429688	-0.00781	0.113129	0.0198364	0.0942078	0.132813	-0.0267334	0.160004
-40.8	0.0504761	-0.000305	0.121094	0.0390625	0.101715	0.14032	-0.0117188	0.15625
-40.7	0.0578308	0.00705	0.109375	0.0390625	0.101715	0.14032	-0.0117188	0.15625
-40.6	0.0470276	-0.00375	0.109833	0.0395203	0.102173	0.14859	-0.00345	0.156708
-40.5	0.0582886	0.0192261	0.121094	0.0507813	0.112976	0.159851	0.00781	0.167969
-40.4	0.0700073	0.0195313	0.121399	0.0510864	0.102478	0.160156	0.0198364	0.168274
-40.3	0.0700073	0.0267334	0.128448	0.0585938	0.121246	0.167664	0.0278015	0.175781
-40.2	0.0704651	0.0278015	0.118103	0.0590515	0.133423	0.168121	0.0395203	0.175934
-40.1	0.0812683	0.0462646	0.140625	0.0707703	0.144684	0.179382	0.0507813	0.179688
-40	0.0700073	0.0387573	0.140167	0.0820313	0.144989	0.179688	0.0503235	0.191406
-39.9	0.0812683	0.0500183	0.140167	0.0815735	0.159851	0.186737	0.0503235	0.190491
-39.8	0.0697021	0.0384521	0.129059	0.0700073	0.140472	0.174866	0.0387573	0.167664
-39.7	0.0625	0.03125	0.133118	0.0628052	0.132965	0.160156	0.0315552	0.160461
-39.6	0.0700073	0.0387573	0.140625	0.0703125	0.132965	0.167664	0.046875	0.175781
-39.5	0.0700073	0.0507813	0.140625	0.0703125	0.140778	0.167664	0.0465698	0.167969
-39.4	0.0582886	0.0465698	0.128906	0.0585938	0.129364	0.155945	0.0273438	0.15625
-39.3	0.0587463	0.0470276	0.129364	0.066864	0.137329	0.156403	0.0278015	0.156708
-39.2	0.0690918	0.0578308	0.140167	0.0772095	0.14859	0.166748	0.0389099	0.167511
-39.1	0.0387573	0.0392151	0.121094	0.0473328	0.140778	0.136871	0.0273438	0.148438
-39	0.0387573	0.0500183	0.128448	0.0585938	0.140778	0.148132	0.0273438	0.148438
-38.9	0.0384521	0.0384521	0.116882	0.0582886	0.140472	0.147827	0.0270386	0.14859
-38.8	0.0309448	0.0387573	0.109375	0.0429688	0.13327	0.14032	0.0195313	0.152344
-38.7	0.0387573	0.0387573	0.109375	0.0429688	0.140778	0.14032	0.0195313	0.160156
-38.6	0.0387573	0.0384521	0.109375	0.0429688	0.140778	0.152344	0.0195313	0.152344
-38.5	0.0309448	0.03125	0.10968	0.0432739	0.141541	0.159851	0.0198364	0.152649
-38.4	0.0387573	0.0387573	0.117188	0.0585938	0.160309	0.160156	0.0390625	0.159698
-38.3	0.0270386	0.0273438	0.105927	0.0471802	0.14859	0.155945	0.0273438	0.136719
-38.2	0.0387573	0.0465698	0.121094	0.0664063	0.160309	0.167664	0.0390625	0.148438
-38.1	0.0270386	0.0348511	0.109375	0.0664063	0.14859	0.15564	0.0351563	0.136719
-38	0.0267334	0.0345459	0.108612	0.0661011	0.148285	0.147827	0.0345459	0.124695
-37.9	0.0187683	0.0270386	0.0976563	0.0585938	0.140778	0.14032	0.0195313	0.117188
-37.8	0.0192261	0.0270386	0.0903015	0.0585938	0.14032	0.147675	0.0195313	0.117188
-37.7	0.00751	0.0270386	0.109375	0.0582886	0.129059	0.136414	0.0195313	0.117188
-37.6	0.0192261	0.0270386	0.109375	0.0507813	0.129059	0.136414	0.0195313	0.117188
-37.5	0.0192261	0.0270386	0.109375	0.0507813	0.129059	0.136414	0.0190735	0.117188
-37.4	0.0114136	0.0189209	0.101105	0.0429688	0.132965	0.128601	0.0117188	0.10907
-37.3	0.0262756	0.0187683	0.0971985	0.0503235	0.14032	0.135956	0.0187683	0.120941
-37.2	0	0.0114136	0.078125	0.03125	0.121246	0.116882	-0.00781	0.109375
-37.1	0.0153198	0.0192261	0.0859375	0.0390625	0.129059	0.124695	0	0.117188
-37	0.0153198	0.0192261	0.0859375	0.0390625	0.129059	0.124695	0.00781	0.117188
-36.9	0.00797	0.0118713	0.0785828	0.0317078	0.121704	0.11734	0.000763	0.098114
-36.8	0.0189209	0.0231323	0.0895386	0.0432739	0.132965	0.14032	0.0195313	0.109375
-36.7	0.0231323	0.0231323	0.0820313	0.0507813	0.132965	0.14032	0.03125	0.109375
-36.6	0.0109558	0.0114136	0.0703125	0.0387573	0.121246	0.128601	0.0192261	0.0973511
-36.5	-0.000305	0.0192261	0.0820313	0.03125	0.129059	0.128601	0.0117188	0.0898438
-36.4	-0.000305	0.0192261	0.0820313	0.0315552	0.121246	0.128601	0.011261	0.0898438
-36.3	-0.000305	0.0192261	0.0820313	0.0390625	0.129059	0.128601	0.00781	0.089386
-36.2	-0.000305	0.0192261	0.0820313	0.0390625	0.129059	0.129059	0.00781	0.0898438
-36.1	0.00751	0.0192261	0.0820313	0.0390625	0.128754	0.139862	0.0192261	0.0898438
-36	-0.00421	0.00751	0.0703125	0.0270386	0.109528	0.116882	0	0.078125
-35.9	-0.00421	0.0192261	0.0703125	0.0195313	0.109528	0.116882	-0.000458	0.0778198
-35.8	-0.00421	0.0187683	0.0703125	0.0195313	0.10907	0.116577	0	0.0703125
-35.7	-0.00421	0.00751	0.0776672	0.0195313	0.0978088	0.120789	0.00751	0.078125
-35.6	-0.00421	0.00751	0.0585938	0.0195313	0.0975037	0.120331	-0.000458	0.078125
-35.5	-0.0115662	-0.000305	0.0585938	0.0117188	0.0821838	0.101257	-0.00781	0.0698547
-35.4	-0.000305	0.00751	0.0585938	0.011261	0.0821838	0.10907	-0.00781	0.0585938
-35.3	-0.000305	0.00797	0.0703125	0	0.0817261	0.10907	-0.000458	0.058136
-35.2	-0.000305	0.0187683	0.0700073	0	0.0704651	0.10907	-0.0120239	0.0585938
-35.1	-0.000305	0.0192261	0.0625	0	0.0818787	0.108765	-0.00781	0.0582886
-35	-0.000305	0.0192261	0.0620422	0.0117188	0.0626526	0.112518	-0.00827	0.0507813
-34.9	0	0.0195313	0.0510864	0.0120239	0.0746765	0.109375	-0.0114136	0.0510864
-34.8	0.00751	0.0270386	0.0585938	0.0192261	0.0821838	0.116882	-0.00391	0.0664063
-34.7	-0.00375	0.0154724	0.0551453	0.000458	0.0704651	0.105621	-0.0154724	0.0546875
-34.6	0.0114136	0.0192261	0.0585938	0.00345	0.0626526	0.108612	-0.0195313	0.046875
-34.5	0.0114136	0.0192261	0.0582886	-0.00781	0.0626526	0.0973511	-0.0195313	0.0465698
-34.4	0.0117188	0.0190735	0.0628052	-0.00751	0.0626526	0.0973511	-0.00751	0.0513916
-34.3	0.0192261	0.0157776	0.0707703	0.000458	0.0631104	0.109528	0.000458	0.0665588
-34.2	0.00751	0.0153198	0.0698547	0.00781	0.0621948	0.108612	-0.000458	0.0585938
-34.1	-0.00421	0.0153198	0.0703125	0.00781	0.0509338	0.0973511	-0.0117188	0.0585938
-34	0.00751	0.0153198	0.0703125	0.00735	0.0587463	0.0970459	-0.0117188	0.0585938
-33.9	0.00797	0.0154724	0.078125	-0.00345	0.0509338	0.0899963	0.000153	0.0664063
-33.8	0.0192261	0.0192261	0.078125	0.00751	0.0506287	0.10907	0.00391	0.078125
-33.7	0.0192261	0.0187683	0.0778198	0	0.0509338	0.10907	0.00391	0.0778198
-33.6	0.0114136	-0.000305	0.0742188	-0.00781	0.0431213	0.112518	0.00345	0.0625
-33.5	0.0192261	-0.000305	0.0742188	-0.00781	0.0431213	0.101257	-0.00781	0.0625
-33.4	0.0195313	0.0117188	0.0740662	-0.00751	0.0434265	0.101257	-0.00751	0.0623474
-33.3	0.0270386	0.0192261	0.0700073	0	0.0621948	0.108612	0	0.0700073
-33.2	0.0270386	0.0187683	0.0703125	-0.000458	0.0509338	0.0973511	-0.000305	0.0625
-33.1	0.0392151	0.00766	0.0707703	-0.011261	0.0510864	0.0975037	0.00391	0.0703125
-33	0.0504761	0.0114136	0.0815735	0	0.0626526	0.112518	0.0117188	0.0703125
-32.9	0.0384521	-0.000305	0.0585938	-0.0120239	0.0504761	0.0895386	0	0.058136
-32.8	0.03125	0.0117188	0.0585938	-0.0192261	0.0395203	0.089386	0.000305	0.0471802
-32.7	0.0387573	0.0187683	0.0698547	-0.0117188	0.0467224	0.0973511	0.0190735	0.0664063
-32.6	0.0387573	0.00751	0.0585938	-0.0121765	0.0504761	0.0970459	0.00781	0.0661011
-32.5	0.0387573	0.0072	0.0585938	-0.0117188	0.0392151	0.0895386	0.00751	0.0585938
-32.4	0.0392151	0.00797	0.0590515	-0.011261	0.0393677	0.0973511	0.000458	0.0585938
-32.3	0.0500183	0.0192261	0.078125	0	0.0548401	0.0973511	0.0195313	0.0664063
-32.2	0.0390625	0.0195313	0.078125	0	0.0546875	0.0973511	0.0198364	0.0664063
-32.1	0.0504761	0.0309448	0.0703125	0	0.0431213	0.101257	0.0190735	0.0703125
-32	0.0509338	0.0309448	0.0703125	0.000458	0.0435791	0.101715	0.00827	0.0703125
-31.9	0.0504761	0.0192261	0.0585938	0	0.0426636	0.1008	0.0192261	0.0585938
-31.8	0.0621948	0.0387573	0.0820313	0.011261	0.0509338	0.101257	0.0234375	0.078125
-31.7	0.0504761	0.0267334	0.0698547	-0.0117188	0.0392151	0.0970459	0.0117188	0.0661011
-31.6	0.0504761	0.0192261	0.0585938	0	0.0389099	0.0895386	0.011261	0.0585938
-31.5	0.0509338	0.0196838	0.0587463	0.000458	0.0435791	0.0895386	0.000458	0.0703125
-31.4	0.0621948	0.0304871	0.0742188	0.0117188	0.0548401	0.101257	0.0195313	0.0698547
-31.3	0.0621948	0.0309448	0.0742188	0.0117188	0.0621948	0.1008	0.0195313	0.0585938
-31.2	0.0617371	0.0304871	0.0733032	0.0109558	0.0501709	0.0890808	0.0304871	0.058136
-31.1	0.0387573	0.0150146	0.0465698	-0.0195313	0.0196838	0.0736084	0	0.0426636
-31	0.0387573	0.00705	0.0390625	-0.0121765	0.0196838	0.0661011	0	0.0351563
-30.9	0.0389099	-0.00375	0.0395203	-0.011261	0.0314026	0.0661011	0.000458	0.0351563
-30.8	0.0426636	0.0192261	0.0503235	0	0.0314026	0.0657959	0.0117188	0.046875
-30.7	0.0432739	0.011261	0.0432739	-0.00751	0.0317078	0.0625	0.00421	0.0390625
-30.6	0.0579834	0.00751	0.0507813	-0.000458	0.0389099	0.0700073	0.011261	0.0507813
-30.5	0.0504761	0.0189209	0.0504761	-0.0117188	0.0309448	0.0695496	0	0.0507813
-30.4	0.0509338	0.0118713	0.0434265	-0.011261	0.0201416	0.0662537	0.000458	0.051239
-30.3	0.0617371	0.0226746	0.0620422	0.00781	0.0309448	0.0700073	0.0117188	0.0698547
-30.2	0.0504761	0.0192261	0.0507813	0.00751	0.0193787	0.0812683	0.0234375	0.0585938
-30.1	0.0507813	0.0192261	0.0507813	0.000305	0.0121765	0.0700073	0.0232849	0.0703125
-30	0.0465698	0.00751	0.0507813	-0.00391	0.0196838	0.0582886	0.00751	0.0585938
-29.9	0.0465698	0.00751	0.0503235	-0.00391	0.0196838	0.0695496	0	0.0585938
-29.8	0.0500183	0.0114136	0.0390625	0	0.0114136	0.0504761	-0.00781	0.058136
-29.7	0.0392151	0.0114136	0.0390625	0	0.0123291	0.0509338	0.000458	0.0473328
-29.6	0.0501709	0.0111084	0.0387573	0	0.0232849	0.0695496	0.0117188	0.0582886
-29.5	0.0426636	0.0114136	0.0429688	-0.000305	0.0157776	0.0582886	0.0117188	0.0625
-29.4	0.03125	-0.000458	0.0310974	-0.00751	0.00436	0.0465698	-0.000153	0.0506287
-29.3	0.0465698	-0.00421	0.0270386	0	0.0192261	0.0582886	-0.00391	0.046875
-29.2	0.0461121	0.00751	0.0195313	0.00735	0.00797	0.0578308	-0.00421	0.046875
-29.1	0.0353088	0.00751	0.0278015	-0.00345	0.00842	0.0470276	0.000458	0.0473328
-29	0.0462646	0.0072	0.0386047	0.00751	0.0196838	0.0657959	0.011261	0.0585938
-28.9	0.0387573	-0.000305	0.0273438	0	0.0193787	0.0582886	0.00781	0.058136
-28.8	0.0387573	0.00751	0.0273438	0	0.0231323	0.0578308	0.00751	0.0546875
-28.7	0.0390625	0.00781	0.0273438	-0.000153	0.0121765	0.046875	0.000305	0.0549927
-28.6	0.0387573	0.0192261	0.03125	-0.0117188	0.0193787	0.0582886	0.011261	0.0543823
-28.5	0.0387573	0.0187683	0.03125	-0.0117188	0.0118713	0.0582886	0	0.0464172
-28.4	0.0504761	0.00766	0.03125	-0.0117188	0.0123291	0.0584412	0.000153	0.0353088
-28.3	0.0504761	0.0114136	0.03125	0	0.0231323	0.0621948	0.00345	0.0507813
-28.2	0.0504761	0.0109558	0.03125	0	0.0118713	0.0695496	0	0.0507813
-28.1	0.0384521	-0.00421	0.0190735	-0.0117188	0.0118713	0.0465698	-0.0117188	0.0390625
-28	0.0392151	-0.00375	0.00827	-0.00345	0.0123291	0.0584412	0	0.0390625
-27.9	0.0429688	0.0114136	0.0120239	0.000305	0.015625	0.0546875	-0.00781	0.0432739
-27.8	0.0500183	0.0114136	0.0195313	0.00751	0.0118713	0.0621948	-0.00781	0.0507813
-27.7	0.0274963	0.000153	0.0196838	-0.011261	0.00842	0.0621948	-0.011261	0.0395203
-27.6	0.0390625	0.011261	0.0237427	0.000305	0.0196838	0.0625	-0.000153	0.0507813
-27.5	0.0461121	0.0192261	0.0390625	0.00781	0.0196838	0.0695496	-0.00391	0.0503235
-27.4	0.0348511	0.0270386	0.0390625	0.00781	0.0314026	0.0582886	-0.00421	0.0390625
-27.3	0.0228271	0.0153198	0.026886	-0.00391	0.0196838	0.0462646	-0.0117188	0.0273438
-27.2	0.0157776	0.0154724	0.0160828	0.00781	0.0201416	0.0392151	-0.011261	0.035614
-27.1	0.0192261	0.0114136	0.0309448	0	0.0231323	0.0500183	-0.00781	0.0387573
-27	0.0190735	0.0229797	0.0237427	0.000305	0.0121765	0.0390625	-0.00797	0.0310974
-26.9	0.0153198	0.0192261	0.03125	0.00827	0.0196838	0.0465698	0	0.0390625
-26.8	0.0150146	0.00705	0.0273438	-0.00391	0.00766	0.0345459	-0.0117188	0.0273438
-26.7	0.00797	0.00406	0.0195313	-0.00391	0.00061	0.0274963	-0.00375	0.035614
-26.6	0.0192261	0.0150146	0.0273438	0.00781	0.0118713	0.0387573	0	0.046875
-26.5	0.0114136	0	0.0195313	0	0.0118713	0.0422058	-0.00827	0.0390625
-26.4	0.0109558	0.0072	0.0195313	0	0.0118713	0.0309448	-0.0195313	0.0390625
-26.3	-0.000305	-0.000305	0.0192261	-0.000305	0.0118713	0.0309448	-0.0198364	0.0503235
-26.2	0.00751	-0.000305	0.0234375	-0.00781	0.0118713	0.0387573	-0.0160828	0.0387573
-26.1	0.00751	-0.000305	0.0234375	-0.00751	0.0231323	0.0387573	-0.0273438	0.03125
-26	-0.00421	-0.000458	0.0120239	-0.0114136	0.000458	0.0270386	-0.0309448	0.0198364
-25.9	-0.00375	-0.00375	0.0273438	-0.00375	0.00842	0.0274963	-0.0234375	0.035614
-25.8	0.00705	0.0072	0.0273438	0	0.0196838	0.0387573	-0.0234375	0.046875
-25.7	-0.00421	-0.000305	0.0273438	0	0.0196838	0.0387573	-0.0234375	0.0464172
-25.6	0.00751	-0.000305	0.0390625	-0.0117188	0.0196838	0.0387573	-0.0237427	0.046875
-25.5	0.0072	0.00751	0.0273438	0	0.0196838	0.0382996	-0.03125	0.0465698
-25.4	0.000153	0.00797	0.0278015	0.000458	0.0201416	0.0274963	-0.0190735	0.0395203
-25.3	0.0114136	0.0304871	0.0507813	0.011261	0.0310974	0.0504761	-0.00827	0.0503235
-25.2	0.00314	0.0114136	0.0426636	-0.00781	0.0274963	0.0426636	-0.0273438	0.03125
-25.1	0.0036	0.0114136	0.0351563	-0.00781	0.0270386	0.0426636	-0.0273438	0.0387573
-25	0.00391	0.0117188	0.0350037	-0.00751	0.0160828	0.0429688	-0.0195313	0.0315552
-24.9	0.0114136	0.0192261	0.03125	0	0.0235901	0.0500183	-0.00781	0.0507813
-24.8	0.0114136	0.0192261	0.03125	0	0.0235901	0.0387573	-0.00827	0.0503235
-24.7	-0.000305	0.00751	0.0195313	-0.0117188	0.0196838	0.0270386	-0.03125	0.0273438
-24.6	-0.0124817	0.00751	0.026886	-0.0117188	0.0196838	0.0270386	-0.03125	0.0273438
-24.5	-0.0120239	0.00751	0.015625	-0.0117188	0.0193787	0.0267334	-0.03125	0.026886
-24.4	-0.0120239	0.00751	0.015625	-0.0120239	0.0118713	0.0192261	-0.0315552	0.015625
-24.3	-0.0115662	0.0157776	0.0160828	-0.0190735	0.0240479	0.0196838	-0.026886	0.0160828
-24.2	-0.000305	0.0270386	0.0273438	-0.00781	0.0353088	0.0387573	-0.0160828	0.0270386
-24.1	-0.0123291	0.0270386	0.015625	-0.0195313	0.0231323	0.0270386	-0.0390625	0.00781
-24	-0.0195313	0.0270386	0.0160828	-0.0195313	0.0196838	0.0387573	-0.03125	0.00781
-23.9	-0.0120239	0.0270386	0.0273438	-0.0195313	0.0196838	0.0387573	-0.03125	0.00781
-23.8	-0.0123291	0.0270386	0.0273438	-0.0195313	0.0192261	0.0387573	-0.03125	0.00781
-23.7	-0.0198364	0.0270386	0.0273438	-0.019989	0.00797	0.0382996	-0.03125	0.00781
-23.6	-0.00812	0.0387573	0.0390625	-0.0190735	0.0314026	0.0465698	-0.019989	0.0195313
-23.5	-0.0198364	0.0270386	0.0273438	-0.019989	0.0193787	0.0348511	-0.0429688	0.0195313
-23.4	-0.03125	0.0273438	0.0276489	-0.0309448	0.0121765	0.0273438	-0.0429688	0.0193787
-23.3	-0.0245056	0.0345459	0.0348511	-0.0237427	0.0193787	0.0420532	-0.0432739	0.0231323
-23.2	-0.0432739	0.0270386	0.0273438	-0.03125	0.0118713	0.0270386	-0.0390625	0.0153198
-23.1	-0.0315552	0.0267334	0.0273438	-0.0234375	0.0118713	0.0387573	-0.0390625	0.00781
-23	-0.0393677	0.0117188	0.0195313	-0.03125	0.00406	0.0309448	-0.0585938	0
-22.9	-0.0315552	0.0153198	0.0273438	-0.0234375	0.0118713	0.0387573	-0.0390625	0.00735
-22.8	-0.0315552	0.0150146	0.0390625	-0.0234375	0.0118713	0.0387573	-0.0390625	0.00781
-22.7	-0.0393677	0.0114136	0.03125	-0.0195313	0.00406	0.0309448	-0.046875	0.000458
-22.6	-0.0396729	0.0114136	0.03125	-0.03125	0.00406	0.0309448	-0.0585938	0.0117188
-22.5	-0.0471802	0.0114136	0.03125	-0.0195313	0.00406	0.0309448	-0.0585938	0.011261
-22.4	-0.0471802	0.0114136	0.03125	-0.03125	0.0036	0.0304871	-0.0590515	0
-22.3	-0.0588989	-0.000305	0.0195313	-0.03125	-0.0193787	0.00751	-0.0820313	-0.00391
-22.2	-0.046875	0.0117188	0.0315552	-0.0192261	-0.00735	0.0195313	-0.0700073	0.00812
-22.1	-0.0393677	0.0192261	0.0390625	-0.0237427	0.000153	0.0270386	-0.0507813	0.015625
-22	-0.0398254	0.0192261	0.0386047	-0.03125	-0.000153	0.0270386	-0.0507813	0.0153198
-21.9	-0.0513916	0.0189209	0.0270386	-0.0320129	-0.00766	0.0267334	-0.0510864	0.00751
-21.8	-0.0588989	0.0114136	0.0195313	-0.0390625	-0.000153	0.0192261	-0.0588989	0
-21.7	-0.0588989	0.0109558	0.03125	-0.0390625	-0.00766	0.0192261	-0.0664063	0.0117188
-21.6	-0.0588989	-0.000305	0.0309448	-0.0390625	-0.00766	0.0192261	-0.0664063	0.0117188
-21.5	-0.0588989	-0.000305	0.0237427	-0.0390625	-0.00812	0.0309448	-0.0664063	0.0117188
-21.4	-0.0510864	-0.000305	0.03125	-0.0390625	-0.0193787	0.0309448	-0.0664063	0.0117188
-21.3	-0.0628052	-0.0120239	0.0195313	-0.0507813	-0.0310974	0.0270386	-0.0785828	0.00735
-21.2	-0.0628052	-0.0120239	0.0195313	-0.0507813	-0.0310974	0.0270386	-0.0898438	-0.00391
-21.1	-0.0628052	-0.0120239	0.0195313	-0.0507813	-0.0310974	0.0270386	-0.0898438	-0.00391
-21	-0.0628052	-0.0237427	0.0273438	-0.0507813	-0.0314026	0.0192261	-0.0898438	-0.00421
-20.9	-0.0628052	-0.0120239	0.0273438	-0.0434265	-0.026886	0.0270386	-0.0898438	0
-20.8	-0.0513916	-0.000305	0.0390625	-0.0429688	-0.00766	0.0387573	-0.078125	0.0117188
-20.7	-0.0588989	-0.000305	0.0390625	-0.03125	-0.00797	0.0387573	-0.078125	0.011261
-20.6	-0.0588989	-0.000305	0.0387573	-0.0429688	-0.0154724	0.0387573	-0.0706177	0
-20.5	-0.0476379	-0.000763	0.042511	-0.0434265	-0.0159302	0.0382996	-0.0785828	-0.000458
-20.4	-0.0710754	-0.0237427	0.0195313	-0.0664063	-0.0393677	0.0270386	-0.101563	-0.0234375
-20.3	-0.0818787	-0.0232849	0.019989	-0.0545349	-0.0501709	0.0271912	-0.1008	-0.0229797
-20.2	-0.0701599	-0.0120239	0.03125	-0.0507813	-0.0389099	0.0309448	-0.0823364	-0.00391
-20.1	-0.0588989	-0.0120239	0.03125	-0.0507813	-0.0310974	0.0309448	-0.0898438	-0.00391
-20	-0.0706177	-0.0120239	0.03125	-0.051239	-0.0310974	0.0304871	-0.0898438	-0.00391
-19.9	-0.0593567	-0.0127869	0.0307922	-0.0629578	-0.0315552	0.0187683	-0.0907593	-0.00436
-19.8	-0.0706177	-0.0307922	0.019989	-0.0620422	-0.0310974	0.0157776	-0.112823	-0.015625
-19.7	-0.0706177	-0.0120239	0.0390625	-0.0507813	-0.0310974	0.0270386	-0.101563	-0.015625
-19.6	-0.0701599	-0.0237427	0.0386047	-0.0510864	-0.0310974	0.0270386	-0.0898438	-0.015625
-19.5	-0.0588989	-0.0315552	0.0195313	-0.0664063	-0.0392151	0.0192261	-0.0976563	-0.0234375
-19.4	-0.0590515	-0.03125	0.0198364	-0.0582886	-0.0464172	0.0195313	-0.0973511	-0.0231323
-19.3	-0.0628052	-0.0315552	0.0273438	-0.0507813	-0.0389099	0.0270386	-0.101868	-0.00391
-19.2	-0.0623474	-0.0237427	0.0273438	-0.0507813	-0.0389099	0.0270386	-0.0976563	-0.00391
-19.1	-0.0632629	-0.0354614	0.015625	-0.0625	-0.0506287	0.0153198	-0.109375	-0.0159302
-19	-0.0745239	-0.0357666	0.0270386	-0.0625	-0.0510864	0.0270386	-0.10907	-0.0234375
-18.9	-0.0748291	-0.0432739	0.0195313	-0.0625	-0.0623474	0.0270386	-0.101563	-0.0234375
-18.8	-0.0823364	-0.0437317	0.0195313	-0.0629578	-0.0623474	0.0267334	-0.101563	-0.0234375
-18.7	-0.0706177	-0.0549927	0.0195313	-0.0742188	-0.0506287	0.0192261	-0.101563	-0.0234375
-18.6	-0.0706177	-0.0549927	0.0195313	-0.0742188	-0.0509338	0.0192261	-0.101563	-0.0238953
-18.5	-0.0706177	-0.0549927	0.0195313	-0.0742188	-0.0584412	0.0270386	-0.101563	-0.0351563
-18.4	-0.0710754	-0.0549927	0.026886	-0.0742188	-0.0584412	0.0270386	-0.101563	-0.0351563
-18.3	-0.0823364	-0.0437317	0.015625	-0.0625	-0.0584412	0.0270386	-0.101563	-0.0234375
-18.2	-0.0818787	-0.0549927	0.015625	-0.0625	-0.0584412	0.0387573	-0.101563	-0.0234375
-18.1	-0.0710754	-0.0667114	0.0153198	-0.0625	-0.0584412	0.0387573	-0.101563	-0.0237427
-18	-0.0823364	-0.0667114	0.0195313	-0.0625	-0.0588989	0.0387573	-0.101868	-0.0234375
-17.9	-0.0823364	-0.0745239	0.0190735	-0.0546875	-0.0701599	0.0265808	-0.109375	-0.0234375
-17.8	-0.0818787	-0.0740662	0.00797	-0.0542297	-0.0697021	0.0274963	-0.108917	-0.0234375
-17.7	-0.0632629	-0.0557556	0.011261	-0.0437317	-0.0588989	0.0265808	-0.098114	-0.0238953
-17.6	-0.0740662	-0.073761	0.0121765	-0.0620422	-0.0697021	0.0162354	-0.108917	-0.0346985
-17.5	-0.0632629	-0.0552979	0.0229797	-0.0507813	-0.0584412	0.0500183	-0.0976563	-0.0237427
-17.4	-0.0623474	-0.0628052	0.0117188	-0.0507813	-0.0584412	0.0387573	-0.0898438	-0.03125
-17.3	-0.0510864	-0.0628052	0.0117188	-0.0507813	-0.0587463	0.0387573	-0.0903015	-0.03125
-17.2	-0.0393677	-0.0628052	0.0190735	-0.0507813	-0.0584412	0.0387573	-0.101563	-0.03125
-17.1	-0.0398254	-0.0706177	0.00781	-0.0507813	-0.0584412	0.0387573	-0.101563	-0.0390625
-17	-0.0510864	-0.0628052	0.00751	-0.0507813	-0.0588989	0.0387573	-0.101563	-0.03125
-16.9	-0.0510864	-0.0628052	0	-0.0507813	-0.0701599	0.0387573	-0.101563	-0.03125
-16.8	-0.0435791	-0.0632629	0	-0.0507813	-0.0584412	0.0387573	-0.0898438	-0.03125
-16.7	-0.0510864	-0.0745239	0.0117188	-0.051239	-0.0587463	0.0387573	-0.0898438	-0.0317078
-16.6	-0.0510864	-0.0745239	0.011261	-0.0625	-0.0584412	0.0465698	-0.0903015	-0.0429688
-16.5	-0.0510864	-0.0745239	0	-0.0625	-0.0584412	0.0465698	-0.101563	-0.0429688
-16.4	-0.0510864	-0.0823364	0.00751	-0.0625	-0.0584412	0.0465698	-0.101563	-0.0429688
-16.3	-0.0507813	-0.0823364	0.000305	-0.0504761	-0.0585938	0.046875	-0.0934448	-0.0426636
-16.2	-0.0432739	-0.0823364	0.00781	-0.0429688	-0.0506287	0.0656433	-0.0859375	-0.0351563
-16.1	-0.0315552	-0.0823364	0.00781	-0.0546875	-0.0506287	0.0543823	-0.0859375	-0.0429688
-16	-0.0315552	-0.0745239	0.0195313	-0.0429688	-0.0506287	0.0543823	-0.0859375	-0.0351563
-15.9	-0.0315552	-0.0745239	0.0190735	-0.0429688	-0.0506287	0.0543823	-0.0859375	-0.0351563
-15.8	-0.0315552	-0.0745239	0.00781	-0.0432739	-0.0428162	0.0661011	-0.0745239	-0.0351563
-15.7	-0.0315552	-0.0628052	0.00781	-0.0507813	-0.0428162	0.0657959	-0.0820313	-0.0351563
-15.6	-0.0315552	-0.0628052	0.00781	-0.0507813	-0.0310974	0.0582886	-0.0820313	-0.0351563
-15.5	-0.0310974	-0.0628052	0.00827	-0.0503235	-0.0306396	0.0665588	-0.0815735	-0.0350037
-15.4	-0.0120239	-0.0628052	0.0192261	-0.0395203	-0.0193787	0.0773621	-0.0703125	-0.03125
-15.3	-0.0120239	-0.0628052	0.0195313	-0.0507813	-0.0198364	0.0661011	-0.0707703	-0.03125
-15.2	-0.0120239	-0.0628052	0.0190735	-0.0507813	-0.0310974	0.0661011	-0.0703125	-0.03125
-15.1	-0.0120239	-0.0628052	0.00781	-0.0434265	-0.0314026	0.0661011	-0.0706177	-0.0317078
-15	-0.0115662	-0.0506287	0.00781	-0.0542297	-0.0389099	0.0782776	-0.0776672	-0.042511
-14.9	-0.000305	-0.0393677	0.00781	-0.0429688	-0.0389099	0.0895386	-0.0585938	-0.03125
-14.8	-0.000305	-0.0393677	0.00781	-0.0429688	-0.0392151	0.0892334	-0.0585938	-0.03125
-14.7	0.0117188	-0.0393677	0.00781	-0.0429688	-0.0346985	0.0706177	-0.0582886	-0.0304871
-14.6	0.0114136	-0.0471802	0	-0.0507813	-0.0350037	0.0775146	-0.0590515	-0.019989
-14.5	0.0114136	-0.0476379	0.0117188	-0.0507813	-0.0350037	0.0817261	-0.0703125	-0.03125
-14.4	0.0114136	-0.0588989	0.011261	-0.0390625	-0.0350037	0.0817261	-0.0703125	-0.03125
-14.3	0.0114136	-0.0588989	-0.000305	-0.0395203	-0.0350037	0.0817261	-0.0703125	-0.03125
-14.2	0.0118713	-0.0506287	-0.00735	-0.0503235	-0.0345459	0.0899963	-0.0701599	-0.03125
-14.1	0.0231323	-0.0393677	0.00391	-0.0390625	-0.0237427	0.101257	-0.0546875	-0.03125
-14	0.0229797	-0.0395203	0.00421	-0.0387573	-0.0346985	0.101563	-0.0548401	-0.0309448
-13.9	0.0192261	-0.0432739	0.011261	-0.0315552	-0.0271912	0.108612	-0.058136	-0.0234375
-13.8	0.0192261	-0.0435791	0.00781	-0.0390625	-0.0271912	0.10907	-0.046875	-0.0234375
-13.7	0.0189209	-0.0393677	0.00751	-0.0278015	-0.0274963	0.10907	-0.0473328	-0.0234375
-13.6	0.0118713	-0.0389099	-0.00735	-0.0386047	-0.0345459	0.109222	-0.058136	-0.0232849
-13.5	0.0231323	-0.0276489	0.0117188	-0.0273438	-0.0154724	0.112976	-0.046875	-0.0195313
-13.4	0.0231323	-0.0281067	0.0117188	-0.0273438	-0.0154724	0.112518	-0.0393677	-0.0195313
-13.3	0.0231323	-0.0393677	0.011261	-0.0273438	-0.0154724	0.108765	-0.046875	-0.0192261
-13.2	0.0226746	-0.0315552	0	-0.0276489	-0.0154724	0.101257	-0.0473328	-0.0117188
-13.1	0.0117188	-0.03125	0.000305	-0.0348511	-0.015625	0.101563	-0.0582886	-0.0117188
-13	0.0196838	-0.0232849	0.00827	-0.0195313	-0.0189209	0.10907	-0.0503235	-0.0190735
-12.9	0.0309448	-0.0120239	0.0192261	-0.0195313	-0.00766	0.10907	-0.0390625	0
-12.8	0.0309448	-0.0120239	0.0234375	-0.0195313	-0.00766	0.120789	-0.0395203	0
-12.7	0.0309448	-0.0123291	0.0229797	-0.0195313	-0.00766	0.120789	-0.0510864	0
-12.6	0.03125	-0.0195313	0.0120239	-0.0192261	-0.00735	0.121094	-0.0465698	0.000305
-12.5	0.0348511	-0.0242004	0.00781	-0.0238953	-0.0115662	0.116882	-0.0507813	-0.00391
-12.4	0.0348511	-0.0354614	0.00781	-0.0354614	-0.0115662	0.116425	-0.051239	-0.00391
-12.3	0.0353088	-0.0350037	0.00781	-0.042511	-0.0111084	0.105621	-0.0620422	-0.00345
-12.2	0.0465698	-0.0237427	0.019989	-0.03125	0.0118713	0.116577	-0.0510864	0.00781
-12.1	0.0579834	-0.0240479	0.03125	-0.0195313	0.0115662	0.10907	-0.0585938	0.00781
-12	0.0426636	-0.0393677	0.0234375	-0.0273438	-0.00375	0.101257	-0.0664063	0
-11.9	0.0431213	-0.0393677	0.0234375	-0.026886	-0.0033	0.100922	-0.0664063	0
-11.8	0.0546875	-0.0273438	0.0234375	-0.00797	0.00827	0.105469	-0.0656433	0.000305
-11.7	0.0617371	-0.0198364	0.0234375	-0.0198364	0.0157776	0.112518	-0.046875	0.00781
-11.6	0.0392151	-0.0310974	0.0121765	-0.0386047	0.0123291	0.0899963	-0.058136	-0.00345
-11.5	0.0504761	-0.0198364	0.0307922	-0.0278015	0.0235901	0.101257	-0.046875	0.00781
-11.4	0.0507813	-0.0198364	0.0198364	-0.0304871	0.0238953	0.10202	-0.0465698	0.00812
-11.3	0.0578308	-0.0198364	0.0273438	-0.0121765	0.0314026	0.120789	-0.0390625	0.015625
-11.2	0.0470276	-0.0198364	0.0278015	-0.0229797	0.0321655	0.120789	-0.0386047	0.0160828
-11.1	0.0465698	-0.0315552	0.0273438	-0.0234375	0.0389099	0.10907	-0.0395203	0.015625
-11	0.0465698	-0.03125	0.0276489	-0.0231323	0.0317078	0.109375	-0.0504761	0.015625
-10.9	0.0470276	-0.0232849	0.035614	-0.0151672	0.0396729	0.11734	-0.0420532	0.0160828
-10.8	0.0507813	-0.0198364	0.0390625	0	0.0434265	0.128601	-0.0278015	0.03125
-10.7	0.0579834	-0.0198364	0.0390625	0	0.0509338	0.128296	-0.0390625	0.03125
-10.6	0.0507813	-0.0198364	0.0390625	-0.000305	0.0509338	0.112976	-0.0390625	0.0307922
-10.5	0.0582886	-0.0117188	0.0393677	-0.00751	0.051239	0.113281	-0.0387573	0.0198364
-10.4	0.0582886	-0.00421	0.0465698	0.00781	0.0509338	0.128143	-0.03125	0.0273438
-10.3	0.0582886	-0.00467	0.0390625	0.00735	0.0509338	0.10907	-0.0315552	0.0348511
-10.2	0.0465698	-0.0159302	0.0390625	-0.00391	0.0509338	0.116882	-0.0395203	0.026886
-10.1	0.0465698	-0.0159302	0.0390625	-0.00391	0.0506287	0.10907	-0.0507813	0.015625
-10	0.0470276	-0.0154724	0.0395203	0.00797	0.0435791	0.109528	-0.0503235	0.0278015
-9.9	0.0465698	-0.0162354	0.0386047	0	0.0426636	0.116882	-0.051239	0.0273438
-9.8	0.0582886	-0.0120239	0.0390625	0.011261	0.0314026	0.120789	-0.0429688	0.0390625
-9.7	0.0695496	-0.0120239	0.0387573	0	0.0314026	0.120789	-0.0432739	0.0390625
-9.6	0.0465698	-0.0237427	0.0195313	-0.00391	0.0192261	0.108612	-0.0625	0.0273438
-9.5	0.0465698	-0.0237427	0.0190735	-0.00436	0.00797	0.0973511	-0.0700073	0.026886
-9.4	0.0465698	-0.0237427	0.00781	-0.00391	0.00797	0.104858	-0.0546875	0.0153198
-9.3	0.0465698	-0.0120239	0.0195313	-0.00391	0.00797	0.0973511	-0.0546875	0.00735
-9.2	0.0462646	-0.0124817	0.0195313	-0.00391	0.00797	0.0968933	-0.0546875	0.00391
-9.1	0.0392151	-0.0232849	0.019989	-0.00345	0.00888	0.0860901	-0.0542297	0.00406
-9	0.0426636	-0.0201416	0.0234375	-0.000305	0.0235901	0.0895386	-0.0507813	0.0117188
-8.9	0.042511	-0.0273438	0.0234375	-0.00751	0.035614	0.0895386	-0.0390625	0.0120239
-8.8	0.0387573	-0.00812	0.0234375	0	0.0426636	0.0890808	-0.0390625	0.0190735
-8.7	0.0387573	-0.0202942	0.0315552	0.0117188	0.0314026	0.0895386	-0.0395203	0.00781
-8.6	0.0389099	-0.0193787	0.0395203	0.0117188	0.0396729	0.0978088	-0.0503235	0.0196838
-8.5	0.0429688	-0.00781	0.050293	0.0117188	0.051239	0.10907	-0.03125	0.0232849
-8.4	0.0387573	-0.0237427	0.0273438	0	0.0470276	0.0973511	-0.0429688	0.015625
-8.3	0.0382996	-0.0120239	0.0273438	0	0.0467224	0.0973511	-0.0434265	0.0153198
-8.2	0.0270386	-0.0120239	0.026886	0	0.0392151	0.0895386	-0.0429688	0.00735
-8.1	0.0274963	-0.0120239	0.0153198	-0.000458	0.0504761	0.0895386	-0.0432739	-0.0047
-8	0.0392151	-0.0118713	0.00827	-0.00375	0.0396729	0.0895386	-0.0507813	-0.0229797
-7.9	0.0422058	-0.0159302	0.0234375	-0.00781	0.0428162	0.0895386	-0.0585938	-0.019989
-7.8	0.0309448	-0.0163879	0.011261	-0.00827	0.0353088	0.0892334	-0.046875	-0.03125
-7.7	0.0309448	-0.0276489	0	-0.0195313	0.0353088	0.0812683	-0.0471802	-0.03125
-7.6	0.0306396	-0.0279541	-0.000305	-0.0195313	0.0348511	0.0695496	-0.0546875	-0.0315552
-7.5	0.0114136	-0.0393677	-0.00781	-0.03125	0.0118713	0.0462646	-0.0664063	-0.0390625
-7.4	0.011261	-0.0390625	-0.00751	-0.0195313	0.0118713	0.0390625	-0.0661011	-0.0387573
-7.3	0.00797	-0.0310974	0	-0.0195313	0.0118713	0.0465698	-0.0503235	-0.03125
-7.2	0.0187683	-0.0198364	0	-0.0195313	0.0114136	0.0582886	-0.0390625	-0.03125
-7.1	0.00797	-0.00812	0.000458	-0.0195313	0.00842	0.0587463	-0.0390625	-0.0307922
-7	0.0117188	-0.015625	0.0112305	-0.0270386	0.0118713	0.0625	-0.0465698	-0.0273438
-6.9	0.0189209	-0.00812	0	-0.0120239	0.0114136	0.0697021	-0.0395203	-0.019989
-6.8	-0.000305	-0.0124817	-0.0117188	-0.0309448	-0.0115662	0.0500183	-0.0628052	-0.0429688
-6.7	0.000153	-0.0232849	-0.011261	-0.0232849	0.00061	0.0389099	-0.0703125	-0.042511
-6.6	0.0109558	-0.0123291	-0.000458	-0.0195313	0.0115662	0.0500183	-0.0585938	-0.03125
-6.5	-0.000305	-0.0195313	-0.0114136	-0.0192261	0.00436	0.0387573	-0.0507813	-0.03125
-6.4	-0.000763	-0.0198364	-0.00391	-0.0121765	0.0114136	0.0382996	-0.051239	-0.0317078
-6.3	-0.0115662	-0.0115662	0.00827	-0.0229797	0.000305	0.0192261	-0.0503235	-0.042511
-6.2	-0.000305	-0.000305	0.0192261	-0.0120239	0.0036	0.0267334	-0.0393677	-0.0320435
-6.1	-0.000305	-0.000763	0.011261	-0.0195313	-0.00797	0.0187683	-0.0390625	-0.0504761
-6	-0.0120239	-0.0234375	-0.0114136	-0.0314026	-0.0195313	-0.00421	-0.0509338	-0.0429688
-5.9	-0.0117188	-0.0162354	-0.00421	-0.0354614	-0.0232849	-0.00467	-0.0429688	-0.0429688
-5.8	-0.00452	-0.0120239	-0.0117188	-0.0429688	-0.0237427	-0.00421	-0.0432739	-0.0429688
-5.7	-0.0198364	-0.0198364	-0.03125	-0.051239	-0.0431213	-0.0123291	-0.0590515	-0.0507813
-5.6	-0.0198364	-0.0198364	-0.0195313	-0.0620422	-0.0389099	-0.0193787	-0.058136	-0.0507813
-5.5	-0.0195313	-0.0195313	-0.0192261	-0.0387573	-0.0389099	-0.00827	-0.0470276	-0.0504761
-5.4	-0.0123596	-0.0118713	-0.0115662	-0.03125	-0.0389099	-0.00375	-0.0503235	-0.0420532
-5.3	-0.0315552	-0.0124817	-0.0195313	-0.0432739	-0.0509338	-0.0124817	-0.0510864	-0.03125
-5.2	-0.0315552	-0.0232849	-0.0117188	-0.0503235	-0.0467224	-0.0157776	-0.058136	-0.0229797
-5.1	-0.03125	-0.0121765	-0.0114136	-0.0387573	-0.0464172	-0.0117188	-0.0465698	-0.0192261
-5	-0.0318604	-0.0240479	-0.0117188	-0.0390625	-0.0389099	-0.0120239	-0.046875	-0.0117188
-4.9	-0.0315552	-0.0315552	-0.000305	-0.0317078	-0.0392151	-0.000763	-0.0390625	-0.0117188
-4.8	-0.0432739	-0.0307922	-0.0190735	-0.0542297	-0.0462646	-0.0232849	-0.0503235	-0.0229797
-4.7	-0.0429688	-0.0120239	-0.00797	-0.0426636	-0.0346985	-0.0117188	-0.0387573	-0.0114136
-4.6	-0.0353088	-0.0115662	-0.011261	-0.0346985	-0.0189209	-0.00406	-0.03125	-0.00345
-4.5	-0.03125	-0.000458	0.000305	-0.0117188	-0.00735	0	-0.0309448	0.00812
-4.4	-0.0315552	-0.0120239	-0.000458	-0.03125	-0.00766	-0.000305	-0.0315552	0.00781
-4.3	-0.0198364	-0.0118713	0.000458	-0.0307922	-0.0072	0.0118713	-0.0386047	0.00827
-4.2	-0.03125	-0.0195313	0.00781	-0.0192261	0.00436	0.0117188	-0.0387573	0.00812
-4.1	-0.0232849	-0.00375	0.00827	-0.011261	0.0123291	0.0196838	-0.0307922	0.0160828
-4	-0.0120239	0.00705	0.0195313	0	0.0235901	0.0309448	-0.00781	0.0273438
-3.9	-0.0240479	-0.00421	0.00781	-0.0121765	0.0196838	0.0192261	-0.0195313	0.015625
-3.8	-0.0315552	-0.00421	0.00781	-0.0234375	0.0114136	0.0265808	-0.0195313	0.015625
-3.7	-0.0390625	-0.0120239	0	-0.0307922	0.000153	-0.000305	-0.0273438	0
-3.6	-0.0315552	-0.0120239	-0.000458	-0.019989	0.000153	0.00751	-0.0270386	0
-3.5	-0.0315552	-0.000305	-0.0117188	-0.03125	0.000153	0.00751	-0.0195313	0
-3.4	-0.0318604	-0.00061	-0.0120239	-0.03125	0.0114136	0.00751	-0.0195313	0
-3.3	-0.0393677	-0.00812	-0.0195313	-0.03125	-0.000153	0.00751	-0.0195313	0
-3.2	-0.0393677	-0.00812	-0.00781	-0.03125	-0.00766	0.00751	-0.0195313	0
-3.1	-0.0271912	-0.00766	-0.00735	-0.0229797	-0.0072	0.000153	-0.0307922	0.000763
-3	-0.0159302	0.0036	0.00391	-0.0117188	0.00406	0.0189209	-0.00781	0.0195313
-2.9	-0.0276489	-0.000763	-0.00781	-0.0237427	-0.00766	-0.000305	-0.0307922	0.00781
-2.8	-0.0278015	-0.0117188	-0.00751	-0.0309448	-0.00735	0	-0.0192261	0.00812
-2.7	-0.0237427	-0.0120239	0	-0.0234375	0.000153	0.00751	-0.0121765	0.00391
-2.6	-0.0237427	-0.0120239	0	-0.0234375	0.000153	0.00751	-0.0117188	0.00391
-2.5	-0.0315552	-0.0120239	0	-0.0309448	-0.00766	-0.000305	-0.03125	-0.00391
-2.4	-0.0315552	-0.0120239	0	-0.0120239	-0.00766	-0.000305	-0.03125	-0.00391
-2.3	-0.0310974	-0.0120239	0	-0.0195313	-0.0193787	-0.000305	-0.03125	-0.00391
-2.2	-0.0198364	-0.0120239	0	-0.0195313	-0.00766	-0.000305	-0.03125	0.00781
-2.1	-0.0315552	-0.0237427	-0.0121765	-0.03125	-0.0193787	-0.0120239	-0.0429688	-0.00391
-2	-0.0193787	-0.0232849	-0.0229797	-0.0190735	-0.0189209	-0.0120239	-0.0310974	-0.00345
-1.9	-0.00858	-0.0127869	-0.0121765	-0.00873	-0.00812	-0.0120239	-0.0278015	0.00705
-1.8	-0.0198364	-0.0315552	-0.0234375	-0.03125	-0.0193787	-0.0120239	-0.0387573	-0.0114136
-1.7	-0.0193787	-0.0310974	-0.0229797	-0.0307922	-0.0189209	-0.0115662	-0.0307922	-0.00375
-1.6	0.00314	0.00314	-0.000458	-0.00827	0.0036	0.00314	-0.00827	0.011261
-1.5	-0.0198364	-0.0198364	-0.0234375	-0.03125	-0.0193787	-0.0198364	-0.03125	-0.0117188
-1.4	-0.0193787	-0.0193787	-0.0229797	-0.0307922	-0.0189209	-0.0190735	-0.0232849	-0.00345
-1.3	-0.00812	-0.00812	-0.0117188	-0.0195313	-0.00766	-0.000305	-0.0192261	0
-1.2	0.0036	0.0036	0	-0.00781	0.00406	0.0111084	0	0.0117188
-1.1	0.0117188	0.0036	0	-0.00781	0.00406	0.0036	0	0.0117188
-1	0.0189209	0.0109558	0	-0.000305	0.00406	0.00391	0	0.0117188
-0.900002	0.0114136	-0.00812	0	-0.00781	0.00406	0.0114136	0	0.0117188
-0.799999	0.0114136	-0.000305	0	-0.00781	0.00406	0.0114136	0	0.0117188
-0.700001	0.0114136	-0.000305	0.0117188	-0.00781	0.00406	0.0114136	0	0.0120239
-0.600002	0.0114136	-0.000305	0.0117188	-0.00781	0.00406	0.0114136	0	0.0192261
-0.5	0	-0.0117188	0.000305	-0.0189209	-0.00735	0.00781	-0.0114136	0.00061
-0.400002	0.0072	-0.00452	0.00751	-0.00421	-0.00061	0.0072	-0.00375	0.0150146
-0.299999	-0.000305	-0.0120239	0	-0.0117188	-0.0193787	-0.000305	0	0
-0.200001	-0.000305	-0.0120239	0	-0.0117188	-0.0111084	-0.000305	0	0.00781
-0.100002	-0.000305	-0.0120239	0	0	0.000153	-0.000305	0	0
0	0	0	0.000305	-0.0114136	5.11e-15	0	0.000305	0.000305
0.0999985	0.00751	0.00751	0.00781	-0.00391	-0.00375	0.00751	0.00781	0.00781
0.200001	0.00751	0.00751	0.00781	-0.00391	-0.00375	0.00751	0.00781	0.00781
0.299999	0.00751	0.00751	0.00827	-0.00391	-0.00375	0.00751	0.00781	0.00781
0.399998	0.00751	0.00751	0.0195313	-0.00391	0.00797	0.00797	0.00781	0.00781
0.5	0.0192261	0.0192261	0.03125	0.00781	0.00797	0.0192261	0.0195313	0.00781
0.599998	0.0189209	0.0184631	0.0309448	0.00751	0.00735	0.0306396	0.0192261	0.00751
0.700001	0.0114136	0.00797	0.0234375	0	-0.00735	0.0231323	0.0117188	0
0.799999	0.0231323	0.0187683	0.0234375	0	-0.000153	0.0231323	0.0117188	0
0.899998	0.0226746	0.00705	0.011261	-0.000458	-0.00781	0.0226746	0.011261	0.011261
1	0.0118713	0.00797	0.0121765	-0.011261	-0.0111084	0.000153	0.000458	0
1.1	0.0226746	0.0187683	0.011261	-0.000458	-0.000305	0.011261	0.011261	-0.0121765
1.2	0.0109558	0.00751	0	-0.0117188	-0.0115662	0.00751	0	-0.0117188
1.3	0.00751	0.00751	0.000305	-0.0117188	-0.0115662	0.00751	0.0117188	-0.0234375
1.4	0.00751	0.00751	0.00781	-0.0117188	-0.0115662	0.00797	0.0117188	-0.0117188
1.5	0.00751	0.00751	0.00781	-0.011261	-0.0115662	0.0192261	0.0117188	-0.0117188
1.6	0.00751	0.00751	0.00781	0	-0.0115662	0.0192261	0.0117188	-0.011261
1.7	0.00751	0.0153198	0.00781	0	-0.0118713	0.0192261	0.0117188	0
1.8	0.00751	0.0153198	0.00781	-0.000458	-0.0190735	0.0192261	0.0117188	0
1.9	0.00751	0.0153198	0.00781	-0.0117188	-0.0118713	0.0192261	0	0
2	0.00705	0.0150146	0.00781	-0.0117188	-0.0190735	0.0195313	0	0
2.1	0.00406	0.0270386	0.015625	0.00781	-0.00406	0.0348511	0.00781	0.00781
2.2	0.0153198	0.0153198	0.00781	-0.00345	-0.0115662	0.0348511	0.00781	-0.00391
2.3	0.0270386	0.0270386	0.00781	0.0190735	-0.011261	0.0348511	0.00781	-0.00391
2.4	0.0270386	0.0270386	0.00781	0.00781	0.00797	0.0348511	0.00781	-0.00391
2.5	0.0270386	0.0270386	0.00827	0.00781	0.00797	0.0348511	0.00781	-0.00391
2.6	0.0387573	0.0387573	0.03125	0.0195313	0.0193787	0.0470276	0.0195313	0.00781
2.7	0.0270386	0.0265808	0.0195313	0.00781	0.000458	0.0465698	0.00781	-0.00391
2.8	0.0270386	0.0153198	0.0195313	0.00781	0.00797	0.0465698	0.00781	-0.00391
2.9	0.0465698	0.0270386	0.03125	0.0195313	0.0196838	0.0582886	0.0195313	0.00781
3	0.0461121	0.0267334	0.03125	0.019989	0.0196838	0.0582886	0.0195313	0.00812
3.1	0.0153198	0.00751	0.0195313	0.0195313	0.00766	0.0470276	0.00781	0.00391
3.2	0.0153198	0.00751	0.0195313	0.0195313	0.000153	0.0582886	0.00781	0.00391
3.3	0.0353088	0.0309448	0.0315552	0.03125	0.0118713	0.0700073	0.0195313	0.015625
3.4	0.0340881	0.0189209	0.0270386	0.0195313	0.000153	0.0579834	0.00751	0.0036
3.5	0.0153198	0.0114136	0.0195313	0.0195313	0.000153	0.0504761	0.000305	-0.00391
3.6	0.0153198	0.0114136	0.0195313	0.0192261	0.0118713	0.0504761	0.00781	-0.00391
3.7	0.0153198	0.0114136	0.0195313	0.000305	0.0115662	0.0504761	0.00781	-0.00391
3.8	0.0153198	0.0114136	0.0195313	0.00751	0.00406	0.0504761	0.00781	-0.00391
3.9	0.0270386	0.0231323	0.03125	0.0117188	0.0157776	0.0621948	0.0195313	0.00781
4	0.0270386	0.0231323	0.03125	0.0117188	0.0157776	0.0621948	0.0195313	0.00781
4.1	0.0265808	0.0226746	0.0307922	0.011261	0.0153198	0.0617371	0.0190735	0.00735
4.2	0.0153198	0.0114136	0.0195313	0	0.00406	0.0387573	0.00781	-0.00345
4.3	0.0153198	0.0114136	0.019989	0	0.00406	0.0507813	0.00781	0.00781
4.4	0.0153198	0.0192261	0.0307922	-0.000458	0.0118713	0.0579834	0.00781	0.00781
4.5	0.0270386	0.0192261	0.0195313	-0.0117188	0.0118713	0.0504761	0.00781	0.00781
4.6	0.0270386	0.0192261	0.00781	-0.011261	0.0118713	0.0504761	0.00781	0.00781
4.7	0.0270386	0.0187683	0.00781	-0.000458	0.0118713	0.0507813	0.00781	0.00781
4.8	0.0270386	0.00751	0.0192261	-0.0117188	0.0114136	0.0582886	0.00751	0.00781
4.9	0.0270386	0.00751	0.0117188	-0.0117188	0.000153	0.0579834	0	0.00735
5	0.0267334	0.00751	0.0117188	-0.011261	0.000153	0.0504761	0	-0.00391
5.1	0.00797	0.00797	0.000458	-0.0117188	-0.0114136	0.0392151	-0.011261	-0.0151672
5.2	0.0192261	0.0189209	0.0117188	-0.0117188	-0.00766	0.0504761	0	0.00751
5.3	0.0309448	0.0114136	0.011261	-0.0120239	-0.00766	0.0504761	0	0
5.4	0.0192261	0.0109558	0	-0.00751	-0.00735	0.0504761	0	-0.0114136
5.5	0.0309448	0.00751	-0.000305	0	0.0118713	0.0504761	0.000305	0.00781
5.6	0.0304871	0.00751	-0.00781	-0.000793	0.0118713	0.0504761	0.00781	0.00751
5.7	0.0192261	0.00751	-0.00781	-0.03125	0.0118713	0.0621948	0.00751	0
5.8	0.0196838	0.00751	-0.019989	-0.0317078	0.0118713	0.0612488	0	-0.0117188
5.9	0.0309448	0.0192261	-0.0195313	-0.0315552	0.0115662	0.0384521	0.00345	-0.00781
6	0.0422058	0.0114136	-0.0195313	-0.0390625	0.0036	0.0426636	-0.00812	-0.000458
6.1	0.0309448	0.0106201	-0.0195313	-0.0390625	-0.00766	0.0422058	-0.0153198	-0.0117188
6.2	0.0309448	-0.00781	-0.0192261	-0.0392151	-0.00735	0.0192261	-0.0195313	-0.0117188
6.3	0.0314026	0.00797	-0.0115662	-0.042511	0.000153	0.0196838	-0.00705	-0.011261
6.4	0.0426636	0.0114136	0.00391	-0.0315552	-0.000153	0.0304871	0.0117188	0
6.5	0.0426636	0.0114136	-0.00781	-0.0390625	-0.00766	0.0192261	0.0117188	-0.000458
6.6	0.0426636	0.0109558	-0.00781	-0.0390625	-0.00766	0.0306396	0	-0.0117188
6.7	0.0429688	0	0.00421	-0.0392151	-0.00781	0.0229797	0.000305	-0.0192261
6.8	0.0382996	-0.00421	-0.000458	-0.0549927	-0.0115662	0.0153198	0.00781	-0.0354614
6.9	0.0270386	-0.00452	-0.0117188	-0.0629578	-0.0115662	0.0150146	0.00781	-0.0507813
7	0.0270386	-0.000305	-0.000305	-0.0625	0.000153	0.0187683	0.0270386	-0.051239
7.1	-0.00421	-0.0120239	-0.0317078	-0.0745239	-0.0232849	-0.00421	0.00656	-0.0742188
7.2	-0.0118713	-0.0310974	-0.058136	-0.0898438	-0.0504761	-0.0123596	-0.0390625	-0.0820313
7.3	-0.0268555	-0.0385742	-0.0578003	-0.0890503	-0.0576477	-0.019043	-0.0385742	-0.081543
7.4	-0.0116882	-0.0112305	-0.03125	-0.0703125	-0.0385742	0.0083	-0.0195313	-0.0621643
7.5	-0.0120239	-0.0011	-0.0504761	-0.0789185	-0.0397034	0.0184326	-0.0395203	-0.0628052
7.6	-0.0198364	-0.0312195	-0.0429688	-0.109039	-0.0579529	0.000488	-0.0390625	-0.069519
7.7	-0.0116882	-0.00372	-0.034668	-0.0932617	-0.0385742	0.0270386	-0.03125	-0.0546875
7.8	-0.00421	0.00735	-0.019989	-0.0704651	-0.0193787	0.0382996	-0.0195313	-0.0429688
7.9	-0.00406	-0.00436	-0.0307617	-0.0740662	-0.0192261	0.0267334	-0.0193787	-0.0429688
8	-0.0190735	-0.0187378	-0.042511	-0.0812683	-0.0378113	0.0204773	-0.0192261	-0.0542297
8.1	-0.000793	0.0184326	-0.027832	-0.0512695	-0.00845	0.0690613	-0.0200195	-0.040802
8.2	-0.0112305	0.000488	-0.0378113	-0.0625	-0.026886	0.0384521	-0.0499878	-0.0820313
8.3	0.0353088	0.0585938	0.0328064	-0.0214233	0.00922	0.0715637	0.00906	-0.0523376
8.4	0.0704651	0.0852966	0.101563	0.0473328	0.0701294	0.129059	0.0515442	0.0278015
8.5	0.0500183	0.0582886	0.0765686	0.00781	0.0314026	0.0887451	0.00671	0.0153198
8.6	0.0462341	0.0645142	0.0174866	-0.0328369	0.0301514	0.0574951	-0.0606384	0.0281067
8.7	0.0726624	0.0609436	-0.00983	-0.059845	0.0306396	0.0726624	-0.0918579	0.0898438
8.8	0.0503235	0.0192261	-0.0406189	-0.091095	0.03125	0.039093	-0.130157	0.0987549
8.9	0.0271912	0.0384216	-0.0596924	-0.121429	0.019043	0.0587463	-0.130005	0.128571
9	0.0249939	0.0362549	-0.0928345	-0.14267	0.00983	0.0750122	-0.162201	0.102966
9.1	-0.0201416	-0.0318604	-0.153107	-0.18045	-0.0287476	0.0179749	-0.20047	0.0645447
9.2	-0.015625	-0.0207825	-0.1492	-0.1875	-0.0476685	-0.0127869	-0.211395	0.0350037
9.3	-0.0124817	-0.0552979	-0.13562	-0.16217	-0.0709229	-0.0531006	-0.217499	-0.0648193
9.4	-0.0428162	-0.100616	-0.17218	-0.211243	-0.120789	-0.121704	-0.211395	-0.0823364
9.5	-0.0713806	-0.0984192	-0.168732	-0.187958	-0.118286	-0.130463	-0.231567	-0.0806274
9.6	-0.100616	-0.100952	-0.20578	-0.198456	-0.148285	-0.16156	-0.236267	-0.139374
9.7	-0.0593567	-0.0871887	-0.18689	-0.17157	-0.137024	-0.183594	-0.195465	-0.0992126
9.8	-0.0826416	-0.134674	-0.212799	-0.165924	-0.170624	-0.115448	-0.251251	-0.0823364
9.9	-0.065918	-0.185455	-0.247009	-0.16922	-0.217804	-0.161224	-0.392334	-0.066864
10	-0.0796814	-0.158264	-0.264069	-0.177338	-0.230621	-0.181702	-0.176544	-0.0628052
10.1	-0.0948486	-0.252502	0.0679626	-0.172028	-0.160156	-0.177185	-0.104218	0.0439148
10.2	-0.167816	-0.333435	-0.216553	-0.263763	0.0414124	-0.177979	-1.52249	-0.890625
10.3	-0.394684	-0.261414	-0.669373	-0.881104	-0.116272	-0.211548	-4.9736	-7.4686
10.4	-0.0346985	-0.0810852	-0.209381	-0.465179	-1.19675	-1.87515	-1.44626	-6.8447
10.5	0.0487671	0.326599	0.332672	0.409393	-0.851563	-1.70856	2.50034	1.37314
10.6	-0.148102	-0.0452881	0.0551758	0.524689	-0.0542297	0.194244	5.58688	8.00906
10.7	0.0507813	-0.103424	0.589355	1.13907	0.97937	1.73126	9.13092	14.5253
10.8	0.116882	0.0498352	0.866882	1.48749	1.73483	3.48889	11.4567	19.7584
10.9	0.142365	0.271118	0.902191	1.56204	2.54111	4.9483	13.1664	23.543
11	0.243927	0.431427	1.00174	1.80203	3.38065	6.32516	14.3156	25.9353
11.1	0.289825	0.509521	1.08279	2.03281	3.59341	7.16983	14.9587	27.2975
11.2	0.328308	0.571594	1.12158	2.10907	3.91156	7.66611	15.4359	28.291
11.3	0.332489	0.560303	1.1456	2.10092	4.03171	7.97968	15.8698	28.6458
11.4	0.360168	0.618439	1.16922	2.12625	4.08609	8.12393	15.8942	28.9438
11.5	0.39563	0.676727	1.23923	2.19672	4.16907	8.27673	16.0067	29.0858
11.6	0.441101	0.700623	1.27454	2.25421	4.20377	8.33878	16.0691	29.2105
11.7	0.420624	0.722656	1.28125	2.26202	4.23404	8.35077	16.0683	29.242
11.8	0.390778	0.723907	1.29373	2.28171	4.25531	8.39001	16.093	29.2888
11.9	0.402039	0.750458	1.32108	2.30154	4.31763	8.41016	16.1016	29.3276
12	0.398132	0.738739	1.32843	2.31592	4.36078	8.45749	16.1401	29.3559
12.1	0.420776	0.757965	1.32828	2.33875	4.41342	8.49969	16.1599	29.4094
12.2	0.398132	0.757019	1.32031	2.30811	4.40201	8.51532	16.1792	29.3984
12.3	0.39032	0.726715	1.31281	2.28952	4.40201	8.52625	16.1992	29.4175
12.4	0.390778	0.750153	1.32126	2.30203	4.39172	8.5314	16.1994	29.4372
12.5	0.409698	0.750336	1.33112	2.3194	4.44141	8.5386	16.2228	29.4366
12.6	0.385651	0.746277	1.30908	2.27704	4.42999	8.51501	16.2263	29.4059
12.7	0.37204	0.761871	1.31281	2.26297	4.43405	8.51999	16.2305	29.418
12.8	0.40329	0.750458	1.30951	2.29373	4.42203	8.55875	16.2109	29.418
12.9	0.422333	0.761871	1.33279	2.30109	4.42328	8.55093	16.2192	29.4098
13	0.441437	0.77298	1.36438	2.32156	4.45361	8.57501	16.2542	29.4147
13.1	0.440643	0.757507	1.37811	2.35141	4.46063	8.60938	16.2617	29.4375
13.2	0.40564	0.746246	1.34735	2.3353	4.43781	8.60532	16.25	29.4333
13.3	0.410645	0.762665	1.34454	2.32156	4.45407	8.6333	16.2708	29.438
13.4	0.429535	0.780945	1.35156	2.35156	4.47281	8.66031	16.3012	29.4612
13.5	0.433594	0.780945	1.33951	2.35107	4.48029	8.67157	16.3203	29.4684
13.6	0.428589	0.780945	1.32376	2.33157	4.46454	8.67111	16.312	29.4601
13.7	0.410492	0.781281	1.31284	2.31985	4.46143	8.67236	16.3016	29.4496
13.8	0.413422	0.784851	1.30859	2.29703	4.4689	8.68671	16.3164	29.4565
13.9	0.410339	0.776733	1.30078	2.28125	4.46906	8.68033	16.3091	29.4458
14	0.411102	0.781738	1.30954	2.28171	4.47311	8.71094	16.3328	29.477
14.1	0.453156	0.792664	1.32407	2.2933	4.47314	8.71878	16.3519	29.4925
14.2	0.460632	0.800812	1.32065	2.30063	4.48062	8.73798	16.3706	29.5199
14.3	0.460632	0.808289	1.32782	2.30484	4.48077	8.74594	16.3677	29.5353
14.4	0.448914	0.796234	1.30905	2.28906	4.47281	8.74139	16.3786	29.5391
14.5	0.46109	0.800781	1.32062	2.28952	4.48483	8.73843	16.3719	29.5508
14.6	0.460968	0.800476	1.33203	2.30453	4.49234	8.75394	16.3906	29.5628
14.7	0.480164	0.808777	1.34	2.30093	4.50375	8.76971	16.4023	29.5778
14.8	0.476257	0.820007	1.33188	2.30032	4.48047	8.76877	16.3984	29.5699
14.9	0.479828	0.819519	1.32779	2.30029	4.48029	8.76923	16.4016	29.5583
15	0.46048	0.807831	1.32016	2.2847	4.46844	8.76456	16.3792	29.5584
15.1	0.456879	0.796722	1.30875	2.2775	4.46109	8.73798	16.3911	29.5548
15.2	0.471863	0.807495	1.31982	2.30029	4.46857	8.74936	16.4094	29.5698
15.3	0.460632	0.792511	1.3125	2.28079	4.465	8.75314	16.3945	29.5703
15.4	0.448608	0.796265	1.30875	2.27704	4.46078	8.73798	16.3903	29.5778
15.5	0.453125	0.789215	1.31281	2.26999	4.4653	8.74188	16.3831	29.5711
15.6	0.448914	0.808136	1.30859	2.28079	4.48062	8.73798	16.3906	29.5972
15.7	0.461121	0.796722	1.31219	2.26953	4.49203	8.74939	16.3906	29.5898
15.8	0.460632	0.800018	1.29282	2.26126	4.46454	8.7222	16.3828	29.5898
15.9	0.472198	0.800018	1.30078	2.25781	4.47266	8.7258	16.3905	29.6094
16	0.468597	0.788452	1.30078	2.26923	4.4686	8.72595	16.3986	29.6094
16.1	0.468445	0.789215	1.30124	2.25046	4.46936	8.7189	16.3909	29.6172
16.2	0.472198	0.800323	1.31204	2.26157	4.49188	8.74142	16.4102	29.6289
16.3	0.47641	0.807983	1.30078	2.27704	4.49234	8.73767	16.4294	29.6481
16.4	0.480164	0.808746	1.30905	2.26999	4.50015	8.73828	16.4184	29.6409
16.5	0.480011	0.831268	1.32031	2.28079	4.51141	8.74924	16.4409	29.6602
16.6	0.476715	0.808289	1.31281	2.26202	4.48889	8.72626	16.4297	29.6484
16.7	0.487671	0.808289	1.32782	2.26578	4.50766	8.73376	16.4372	29.6563
16.8	0.479706	0.81955	1.32031	2.26907	4.51187	8.73016	16.4331	29.6675
16.9	0.46109	0.808746	1.3125	2.25031	4.50406	8.73016	16.4222	29.6567
17	0.472198	0.81955	1.31235	2.26953	4.50391	8.72971	16.4292	29.6792
17.1	0.464539	0.816101	1.31641	2.26608	4.50797	8.72672	16.4184	29.668
17.2	0.456726	0.808289	1.30905	2.26953	4.50842	8.72626	16.4297	29.6684
17.3	0.468597	0.808289	1.32001	2.28125	4.5314	8.73798	16.4414	29.6911
17.4	0.46875	0.816101	1.32062	2.27734	4.5314	8.73798	16.4375	29.68
17.5	0.480164	0.820007	1.32813	2.28952	4.53186	8.73798	16.4492	29.6992
17.6	0.479706	0.820007	1.32031	2.29282	4.53094	8.72971	16.4414	29.6988
17.7	0.464691	0.815796	1.32782	2.28485	4.52719	8.72595	16.4485	29.6955
17.8	0.472351	0.820007	1.32031	2.28952	4.52359	8.73016	16.4301	29.7109
17.9	0.46875	0.82782	1.32062	2.30078	4.53171	8.72672	16.4492	29.7191
18	0.487518	0.82782	1.32767	2.31204	4.53922	8.74924	16.4605	29.7378
18.1	0.46814	0.827515	1.31656	2.28876	4.5311	8.72986	16.4411	29.7263
18.2	0.472351	0.824219	1.33203	2.29327	4.53531	8.72235	16.4453	29.7305
18.3	0.468903	0.839539	1.33249	2.29688	4.53171	8.73047	16.4534	29.7266
18.4	0.491882	0.851257	1.34375	2.30124	4.55093	8.74969	16.4609	29.7387
18.5	0.471436	0.8508	1.3436	2.31204	4.55048	8.74969	16.4609	29.7417
18.6	0.456726	0.847351	1.33594	2.3089	4.54703	8.74969	16.4688	29.7383
18.7	0.468903	0.847351	1.33984	2.31641	4.5592	8.76141	16.4805	29.75
18.8	0.480164	0.847351	1.33984	2.31686	4.56265	8.74969	16.4805	29.75
18.9	0.475952	0.854858	1.33563	2.32736	4.57016	8.7572	16.4875	29.7575
19	0.467987	0.839081	1.31985	2.30859	4.55048	8.74924	16.4683	29.7495
19.1	0.460632	0.839539	1.32077	2.30859	4.55139	8.74969	16.457	29.7503
19.2	0.472351	0.851257	1.34375	2.32077	4.56656	8.76141	16.4614	29.7692
19.3	0.460938	0.851257	1.33203	2.32452	4.56656	8.74969	16.4727	29.75
19.4	0.4758	0.847351	1.33939	2.32767	4.5625	8.75705	16.48	29.7691
19.5	0.464539	0.847351	1.32813	2.31641	4.55875	8.73828	16.4688	29.7578
19.6	0.464539	0.847351	1.32031	2.31686	4.55875	8.74579	16.457	29.7464
19.7	0.456726	0.847351	1.32031	2.32031	4.54703	8.74579	16.457	29.7539
19.8	0.456726	0.851257	1.32031	2.33234	4.55875	8.74579	16.4609	29.7656
19.9	0.456726	0.851563	1.32031	2.32813	4.5592	8.74579	16.4609	29.7578
20	0.456421	0.858765	1.3125	2.32782	4.57016	8.73813	16.4602	29.7575
20.1	0.457031	0.847656	1.32062	2.32889	4.56296	8.75	16.4495	29.7664
20.2	0.464539	0.855164	1.31641	2.33594	4.55875	8.75751	16.4453	29.7773
20.3	0.476715	0.866882	1.32813	2.34796	4.57047	8.76923	16.457	29.7891
20.4	0.476257	0.866882	1.32813	2.34766	4.56265	8.75751	16.4688	29.7886
20.5	0.475952	0.858765	1.32782	2.34781	4.56235	8.7572	16.4567	29.7775
20.6	0.460938	0.851563	1.32108	2.34015	4.55545	8.75	16.4492	29.7698
20.7	0.475952	0.854858	1.33563	2.35516	4.57797	8.76501	16.4684	29.7849
20.8	0.480164	0.85907	1.33984	2.35968	4.57047	8.76923	16.4727	29.8008
20.9	0.480164	0.85907	1.33984	2.36719	4.57047	8.76923	16.4609	29.8008
21	0.480164	0.85907	1.33984	2.35983	4.57092	8.76923	16.4609	29.8008
21.1	0.468445	0.847351	1.33203	2.37109	4.57391	8.76923	16.4609	29.8003
21.2	0.468445	0.847351	1.33157	2.35938	4.56265	8.76953	16.4609	29.7778
21.3	0.468445	0.847351	1.32858	2.36719	4.57047	8.78485	16.4683	29.8081
21.4	0.480164	0.859528	1.33984	2.37936	4.57092	8.78876	16.4688	29.8086
21.5	0.480164	0.870331	1.33984	2.39063	4.58218	8.78876	16.4688	29.8086
21.6	0.491425	0.870789	1.34375	2.40234	4.5939	8.80048	16.4805	29.8203
21.7	0.480164	0.85907	1.34375	2.40234	4.5939	8.80048	16.4805	29.8086
21.8	0.487976	0.866882	1.35156	2.40234	4.5939	8.80829	16.4883	29.8169
21.9	0.476257	0.866882	1.3511	2.41016	4.5939	8.80829	16.4883	29.8281
22	0.476257	0.866882	1.33984	2.40234	4.5939	8.79657	16.4805	29.8277
22.1	0.476257	0.866425	1.33939	2.40189	4.59344	8.79581	16.48	29.8164
22.2	0.468903	0.847809	1.31686	2.37936	4.57092	8.7775	16.4689	29.8169
22.3	0.491425	0.870331	1.33939	2.40189	4.59344	8.80002	16.4722	29.8311
22.4	0.480164	0.858765	1.32813	2.39063	4.58218	8.78876	16.4612	29.8091
22.5	0.487976	0.859375	1.33594	2.39844	4.58954	8.79657	16.4763	29.8277
22.6	0.487976	0.866882	1.3364	2.39798	4.57828	8.78906	16.4688	29.8047
22.7	0.487518	0.866882	1.35156	2.39844	4.59045	8.80798	16.4805	29.8281
22.8	0.487976	0.866882	1.3511	2.39844	4.60172	8.80048	16.4805	29.8164
22.9	0.475952	0.866577	1.33954	2.39859	4.60141	8.78845	16.4797	29.8161
23	0.468445	0.85907	1.32077	2.40234	4.5939	8.78094	16.4609	29.8086
23.1	0.476257	0.866882	1.33984	2.41016	4.60126	8.78876	16.4609	29.8161
23.2	0.475952	0.866577	1.33984	2.39844	4.59	8.78876	16.4609	29.8086
23.3	0.468445	0.85907	1.33984	2.39844	4.57828	8.78876	16.4609	29.8086
23.4	0.460632	0.85907	1.33984	2.41016	4.58969	8.78876	16.4609	29.8086
23.5	0.468445	0.858612	1.33984	2.41046	4.58218	8.7883	16.4609	29.8203
23.6	0.472351	0.85907	1.35156	2.41797	4.5939	8.78922	16.4727	29.832
23.7	0.472351	0.85907	1.35156	2.41797	4.5939	8.80002	16.4727	29.832
23.8	0.472351	0.851257	1.34375	2.41797	4.5939	8.78876	16.4727	29.8203
23.9	0.472351	0.851257	1.34375	2.41797	4.59344	8.78876	16.4724	29.8199
24	0.472351	0.851257	1.34329	2.41797	4.58218	8.78922	16.4648	29.8203
24.1	0.460632	0.851257	1.33203	2.41797	4.58218	8.80048	16.4644	29.8086
24.2	0.460632	0.850952	1.32031	2.41766	4.58218	8.80002	16.4531	29.8086
24.3	0.468445	0.839539	1.32813	2.41797	4.59	8.79657	16.4609	29.8164
24.4	0.46875	0.839844	1.32843	2.41046	4.5903	8.79657	16.4612	29.8167
24.5	0.464539	0.847351	1.33594	2.41797	4.59781	8.79657	16.4688	29.8242
24.6	0.476257	0.85907	1.34766	2.42969	4.60953	8.80829	16.4688	29.8477
24.7	0.475952	0.858765	1.34735	2.42938	4.60922	8.80753	16.468	29.8474
24.8	0.460632	0.851257	1.33954	2.42188	4.60172	8.78876	16.4492	29.8398
24.9	0.460632	0.851257	1.33234	2.42142	4.60172	8.78876	16.4492	29.8281
25	0.460938	0.851105	1.34015	2.41046	4.60202	8.78906	16.45	29.8284
25.1	0.480164	0.85907	1.35907	2.42969	4.62125	8.80829	16.4805	29.8598
25.2	0.480164	0.85907	1.35156	2.42969	4.62125	8.80829	16.4805	29.8589
25.3	0.487976	0.866882	1.34766	2.4375	4.62906	8.80438	16.4878	29.8672
25.4	0.4758	0.855164	1.34796	2.42578	4.62906	8.80438	16.4766	29.8676
25.5	0.464539	0.854706	1.35516	2.4375	4.62875	8.80438	16.4766	29.8672
25.6	0.464539	0.843445	1.34796	2.43704	4.62125	8.8161	16.4766	29.8789
25.7	0.476257	0.855164	1.35938	2.43719	4.62125	8.82751	16.4883	29.8902
25.8	0.468445	0.855164	1.35938	2.42969	4.62125	8.82031	16.4883	29.8789
25.9	0.468445	0.866882	1.35938	2.42969	4.62125	8.82782	16.488	29.8867
26	0.468445	0.866577	1.35938	2.42969	4.63297	8.82751	16.4805	29.8867
26.1	0.476715	0.86734	1.36734	2.43826	4.64124	8.82782	16.5005	29.895
26.2	0.487976	0.878601	1.37109	2.45703	4.6525	8.82782	16.5117	29.9059
26.3	0.487976	0.878601	1.37109	2.45673	4.6525	8.82782	16.5117	29.9102
26.4	0.49939	0.889862	1.37109	2.46094	4.66422	8.83954	16.5234	29.9219
26.5	0.480164	0.878601	1.37109	2.46094	4.66422	8.85126	16.5234	29.9214
26.6	0.491882	0.878601	1.37109	2.46094	4.65204	8.85126	16.5234	29.9102
26.7	0.480164	0.878601	1.37109	2.46048	4.64078	8.83954	16.5117	29.9177
26.8	0.480164	0.878296	1.37109	2.44922	4.64078	8.83954	16.5117	29.9023
26.9	0.480164	0.870789	1.36328	2.44922	4.64078	8.83954	16.5117	29.9023
27	0.480469	0.871094	1.36359	2.44952	4.64108	8.83984	16.512	29.9026
27.1	0.487518	0.878601	1.37109	2.45703	4.64859	8.84735	16.5195	29.9175
27.2	0.48407	0.886414	1.37891	2.46484	4.6564	8.86658	16.5156	29.9141
27.3	0.476257	0.878601	1.37109	2.45673	4.64859	8.83908	16.5078	29.9063
27.4	0.476257	0.878601	1.37109	2.44922	4.64859	8.82782	16.5078	29.9063
27.5	0.476715	0.879059	1.37155	2.43796	4.64905	8.84	16.5078	29.9067
27.6	0.495789	0.898132	1.39017	2.45703	4.66812	8.85907	16.5156	29.9253
27.7	0.487976	0.898132	1.36719	2.46829	4.66812	8.85907	16.5078	29.9258
27.8	0.487976	0.898132	1.36765	2.44531	4.66031	8.85907	16.5078	29.9255
27.9	0.499695	0.909851	1.39063	2.45703	4.67203	8.87033	16.5195	29.9297
28	0.500153	0.909851	1.39108	2.45749	4.67249	8.85953	16.52	29.9297
28.1	0.511414	0.909851	1.40234	2.46875	4.68375	8.85907	16.5309	29.9375
28.2	0.511414	0.92157	1.39453	2.46844	4.68375	8.87079	16.5234	29.9372
28.3	0.519531	0.910156	1.39484	2.46155	4.68405	8.85938	16.5237	29.9417
28.4	0.526733	0.917664	1.39063	2.46875	4.67984	8.86688	16.5313	29.9492
28.5	0.511414	0.917664	1.39063	2.46875	4.67984	8.86688	16.5313	29.9609
28.6	0.511414	0.917664	1.39063	2.46875	4.67984	8.8786	16.5313	29.9605
28.7	0.511414	0.917664	1.39017	2.46844	4.67984	8.8783	16.5391	29.957
28.8	0.519684	0.917816	1.37936	2.4614	4.67984	8.87125	16.5395	29.9575
28.9	0.530487	0.92157	1.39063	2.4722	4.67203	8.87079	16.5508	29.9684
29	0.530945	0.933289	1.40234	2.47266	4.68375	8.89423	16.5625	29.9727
29.1	0.53125	0.933136	1.40265	2.47296	4.67233	8.89453	16.5628	29.9842
29.2	0.530945	0.929382	1.41016	2.46875	4.67984	8.89032	16.5703	29.9805
29.3	0.530945	0.929382	1.41016	2.48047	4.67984	8.90204	16.5703	29.9805
29.4	0.538757	0.937653	1.41797	2.47626	4.68765	8.90985	16.5781	29.9883
29.5	0.538757	0.936737	1.41797	2.46875	4.68765	8.90985	16.5781	29.9956
29.6	0.547028	0.93811	1.41843	2.46921	4.68857	8.91031	16.5781	29.9848
29.7	0.550476	0.960175	1.42969	2.48001	4.71109	8.92157	16.5781	30.0078
29.8	0.550476	0.948914	1.41766	2.46875	4.71063	8.92157	16.5781	30.0078
29.9	0.550171	0.948914	1.41016	2.46875	4.69937	8.92157	16.5781	30.0075
30	0.542664	0.948914	1.41016	2.46875	4.69156	8.92111	16.5781	30.0078
30.1	0.550476	0.948914	1.41016	2.46875	4.69156	8.90985	16.5781	30.0078
30.2	0.550781	0.949219	1.41046	2.46906	4.69186	8.91016	16.5784	30.0194
30.3	0.557831	0.956726	1.42969	2.47656	4.69907	8.91736	16.5974	30.0153
30.4	0.539215	0.956726	1.41751	2.47656	4.69156	8.91016	16.5898	30.0078
30.5	0.550476	0.956268	1.40625	2.47656	4.67984	8.90594	16.5898	30.0078
30.6	0.550476	0.945465	1.40671	2.47656	4.6803	8.9064	16.5898	30.0156
30.7	0.550018	0.967987	1.41751	2.4761	4.6911	8.9169	16.5894	30.0152
30.8	0.547028	0.956879	1.40671	2.4653	4.6803	8.89859	16.5786	30.0161
30.9	0.558289	0.960632	1.42969	2.46875	4.69156	8.90985	16.5898	30.0273
31	0.557831	0.960632	1.41751	2.47656	4.6911	8.90985	16.5898	30.027
31.1	0.54657	0.960632	1.41843	2.47626	4.66812	8.90985	16.6016	30.0313
31.2	0.54657	0.960632	1.42923	2.46875	4.66812	8.90985	16.6013	30.0313
31.3	0.54657	0.967987	1.41797	2.46094	4.66812	8.90939	16.5938	30.0386
31.4	0.550476	0.968445	1.42969	2.47266	4.67984	8.92157	16.6128	30.0391
31.5	0.550171	0.968445	1.42969	2.48047	4.67203	8.92157	16.5938	30.0388
31.6	0.542664	0.96814	1.42938	2.48047	4.67203	8.92157	16.5938	30.043
31.7	0.542664	0.960632	1.42188	2.4722	4.67953	8.90985	16.5938	30.0425
31.8	0.542664	0.960632	1.42188	2.46094	4.67203	8.92126	16.6016	30.0313
31.9	0.550476	0.960632	1.42188	2.46875	4.67203	8.91376	16.6016	30.0313
32	0.550781	0.960938	1.42218	2.46951	4.67233	8.9136	16.6019	30.0316
32.1	0.557831	0.967987	1.42969	2.48001	4.67984	8.90985	16.6089	30.0469
32.2	0.54657	0.956726	1.42969	2.46844	4.67984	8.90985	16.5974	30.0469
32.3	0.534851	0.945007	1.41797	2.44922	4.66812	8.89783	16.5781	30.0352
32.4	0.546265	0.956421	1.42969	2.44922	4.67938	8.90204	16.5898	30.0469
32.5	0.527344	0.937195	1.41751	2.4375	4.6564	8.89032	16.5894	30.0469
32.6	0.534546	0.937195	1.40625	2.4375	4.6564	8.88986	16.5781	30.0469
32.7	0.538757	0.948456	1.41797	2.44922	4.66812	8.89032	16.5977	30.0586
32.8	0.538757	0.937195	1.41766	2.44876	4.66812	8.89032	16.5974	30.0586
32.9	0.550018	0.937195	1.41016	2.4375	4.66812	8.89032	16.5898	30.0581
33	0.539215	0.937653	1.42233	2.43796	4.66077	8.89078	16.602	30.0551
33.1	0.538757	0.948914	1.43359	2.44922	4.67172	8.90204	16.6133	30.0661
33.2	0.538757	0.948608	1.43359	2.46063	4.66422	8.90158	16.6133	30.0586
33.3	0.550476	0.941101	1.43359	2.45313	4.66422	8.89032	16.6211	30.0586
33.4	0.550476	0.940643	1.42188	2.45313	4.66422	8.89032	16.6211	30.0586
33.5	0.550476	0.941101	1.43359	2.45313	4.66376	8.89032	16.6206	30.0703
33.6	0.550171	0.941101	1.42142	2.45313	4.6525	8.89783	16.6094	30.0703
33.7	0.542664	0.941101	1.42188	2.45313	4.6525	8.89032	16.6094	30.0703
33.8	0.542664	0.941101	1.41016	2.45313	4.6525	8.89032	16.6094	30.0703
33.9	0.542664	0.92984	1.42233	2.45358	4.65295	8.88297	16.6212	30.0708
34	0.542664	0.941101	1.43359	2.46439	4.66422	8.90204	16.625	30.082
34.1	0.542664	0.940643	1.43359	2.45313	4.66422	8.90158	16.625	30.0898
34.2	0.542664	0.929382	1.43329	2.46094	4.66422	8.89032	16.6245	30.0894
34.3	0.542664	0.929077	1.42578	2.46094	4.66422	8.89001	16.6133	30.0898
34.4	0.542664	0.92157	1.42532	2.46094	4.66422	8.88251	16.6206	30.0898
34.5	0.542664	0.92157	1.42188	2.46094	4.66391	8.88205	16.6094	30.0778
34.6	0.550018	0.933289	1.42188	2.46094	4.6564	8.87079	16.6094	30.0823
34.7	0.54657	0.940643	1.42969	2.46875	4.66376	8.8786	16.6172	30.0974
34.8	0.546265	0.929382	1.42969	2.46844	4.6525	8.8786	16.6286	30.0901
34.9	0.538757	0.929077	1.42969	2.46094	4.6525	8.8783	16.6211	30.0974
35	0.539063	0.921875	1.42969	2.46078	4.6528	8.87109	16.6214	30.0901
35.1	0.546875	0.937195	1.42969	2.45703	4.66812	8.87814	16.6289	30.0977
35.2	0.554382	0.937195	1.42923	2.45703	4.66812	8.86688	16.6284	30.0977
35.3	0.55484	0.937653	1.41843	2.45749	4.66812	8.87906	16.6294	30.0981
35.4	0.577515	0.948456	1.42969	2.46875	4.67984	8.89032	16.6403	30.1094
35.5	0.550476	0.929382	1.42188	2.46094	4.67203	8.88251	16.625	30.1016
35.6	0.550781	0.929688	1.42218	2.46124	4.67203	8.89063	16.6248	30.1014
35.7	0.558289	0.937195	1.42969	2.46829	4.66031	8.89767	16.6289	30.0977
35.8	0.558289	0.937195	1.42969	2.45703	4.66031	8.88611	16.6289	30.0977
35.9	0.558289	0.937195	1.42923	2.45703	4.65985	8.8786	16.6289	30.1094
36	0.558289	0.93689	1.41797	2.45703	4.64859	8.8786	16.6289	30.1094
36.1	0.566559	0.937653	1.42593	2.4653	4.65686	8.88687	16.6369	30.1255
36.2	0.570007	0.960175	1.42969	2.47656	4.66782	8.90939	16.6523	30.1367
36.3	0.56955	0.937195	1.44141	2.47626	4.66061	8.89813	16.6523	30.1367
36.4	0.558594	0.941406	1.42218	2.46124	4.66031	8.89032	16.6522	30.1289
36.5	0.573914	0.956726	1.43704	2.47656	4.66812	8.89813	16.6563	30.1367
36.6	0.566101	0.948914	1.42969	2.46875	4.66031	8.88986	16.6484	30.1289
36.7	0.566559	0.949371	1.43015	2.46875	4.66077	8.87906	16.6486	30.1294
36.8	0.577515	0.960632	1.44141	2.48047	4.67157	8.89813	16.6523	30.1406
36.9	0.570007	0.960632	1.44141	2.48047	4.66031	8.89813	16.6523	30.1406
37	0.558746	0.937347	1.42984	2.46921	4.64905	8.87875	16.6406	30.1294
37.1	0.581726	0.964539	1.43359	2.49188	4.67203	8.89423	16.6523	30.1519
37.2	0.570007	0.952362	1.43359	2.47266	4.66031	8.89032	16.6406	30.1289
37.3	0.582031	0.953125	1.4339	2.48468	4.68405	8.90234	16.6526	30.1414
37.4	0.589539	0.960632	1.44141	2.49219	4.69125	8.90158	16.6602	30.1714
37.5	0.589081	0.960632	1.45267	2.49219	4.68375	8.89032	16.6602	30.168
37.6	0.57782	0.960632	1.44141	2.49173	4.68329	8.89032	16.6597	30.168
37.7	0.578278	0.96109	1.44186	2.48093	4.67249	8.89078	16.6489	30.1684
37.8	0.57782	0.960175	1.4411	2.48016	4.67203	8.89032	16.6602	30.168
37.9	0.589539	0.948914	1.44141	2.47266	4.67203	8.89001	16.6602	30.168
38	0.57782	0.948914	1.44095	2.4722	4.67157	8.89032	16.6602	30.1797
38.1	0.578125	0.949219	1.42999	2.46124	4.66061	8.89063	16.6605	30.1797
38.2	0.585632	0.956726	1.43719	2.46875	4.6564	8.89813	16.6677	30.1797
38.3	0.585632	0.964233	1.42969	2.46875	4.6564	8.89767	16.6602	30.1792
38.4	0.585785	0.957184	1.43015	2.46921	4.65686	8.88687	16.6684	30.1762
38.5	0.601257	0.968445	1.44095	2.48047	4.66812	8.89813	16.6797	30.1875
38.6	0.601257	0.967987	1.42969	2.48001	4.66812	8.89813	16.6797	30.1992
38.7	0.601257	0.956726	1.42969	2.46875	4.67984	8.90939	16.6792	30.1875
38.8	0.589539	0.956726	1.42969	2.46875	4.67984	8.89813	16.6797	30.1992
38.9	0.589539	0.956421	1.42969	2.46844	4.67984	8.89813	16.6677	30.1992
39	0.601257	0.972351	1.44095	2.47266	4.69156	8.90985	16.6836	30.2105
39.1	0.6008	0.972351	1.42969	2.47266	4.69156	8.90985	16.6836	30.1997
39.2	0.589844	0.972198	1.42999	2.47296	4.67984	8.90985	16.6839	30.2225
39.3	0.597351	0.968445	1.43719	2.48047	4.69156	8.90985	16.6914	30.2266
39.4	0.597351	0.968445	1.44141	2.48047	4.69156	8.90985	16.6909	30.2266
39.5	0.597351	0.96814	1.44141	2.48047	4.69156	8.90985	16.6875	30.2263
39.6	0.597351	0.972351	1.44095	2.48001	4.69156	8.90985	16.6875	30.2305
39.7	0.597046	0.960175	1.42969	2.46875	4.69156	8.90985	16.6875	30.2305
39.8	0.582184	0.96109	1.42984	2.4689	4.70374	8.90985	16.688	30.2309
39.9	0.593445	0.972351	1.43359	2.48047	4.715	8.90985	16.6992	30.25
40	0.593445	0.971893	1.43359	2.48047	4.715	8.91736	16.7109	30.25
40.1	0.593445	0.960632	1.43359	2.48047	4.715	8.90985	16.7106	30.25
40.2	0.592987	0.968445	1.43314	2.48001	4.70282	8.90985	16.7031	30.25
40.3	0.581726	0.96814	1.42188	2.46875	4.69156	8.92157	16.7027	30.25
40.4	0.582031	0.960938	1.42999	2.46906	4.70358	8.92188	16.6917	30.262
40.5	0.57782	0.968445	1.4375	2.48798	4.71109	8.92938	16.6989	30.2691
40.6	0.578278	0.968445	1.43796	2.48093	4.71124	8.92938	16.6919	30.2661
40.7	0.589539	0.968445	1.44922	2.49173	4.715	8.92938	16.7148	30.2773
40.8	0.589539	0.968445	1.44891	2.48047	4.72281	8.92938	16.7144	30.2891
40.9	0.589539	0.96814	1.44095	2.48093	4.72281	8.92938	16.7031	30.2888
41	0.589081	0.960632	1.42969	2.49219	4.72281	8.92908	16.7031	30.2816
41.1	0.577515	0.960632	1.42969	2.49173	4.72281	8.92157	16.7027	30.2966
41.2	0.570007	0.960175	1.42923	2.48047	4.72281	8.92157	16.6992	30.2891
41.3	0.562195	0.948914	1.41797	2.48047	4.72281	8.92111	16.6992	30.2891
41.4	0.56955	0.960632	1.42969	2.48047	4.72281	8.92157	16.6992	30.3008
41.5	0.550476	0.948608	1.42938	2.48016	4.72281	8.92157	16.6989	30.3008
41.6	0.558289	0.95282	1.42188	2.47266	4.72281	8.90985	16.6914	30.3003
41.7	0.557983	0.95282	1.42188	2.47266	4.72281	8.92126	16.6914	30.3008
41.8	0.550476	0.952362	1.42142	2.4722	4.72281	8.91376	16.6914	30.3008
41.9	0.542664	0.948914	1.39844	2.46094	4.73407	8.91376	16.6914	30.3086
42	0.542206	0.948914	1.39844	2.46048	4.72281	8.92157	16.6914	30.3086
42.1	0.530945	0.948608	1.39844	2.44922	4.72281	8.92157	16.6914	30.3083
42.2	0.530945	0.933289	1.39844	2.45673	4.72281	8.92111	16.6914	30.3008
42.3	0.538452	0.941101	1.39844	2.44922	4.73062	8.90985	16.6914	30.3008
42.4	0.523438	0.940643	1.39844	2.44922	4.73062	8.90985	16.6909	30.3125
42.5	0.53064	0.929382	1.39844	2.44922	4.73062	8.90985	16.6914	30.3199
42.6	0.52359	0.922028	1.39859	2.4614	4.73108	8.91031	16.6919	30.3091
42.7	0.534393	0.940643	1.40189	2.47174	4.7533	8.92111	16.7024	30.3199
42.8	0.530945	0.937195	1.39844	2.44501	4.74234	8.92892	16.6914	30.3277
42.9	0.530487	0.937195	1.39844	2.4375	4.74234	8.91766	16.6909	30.3161
43	0.527496	0.937653	1.3989	2.43796	4.7428	8.92593	16.688	30.3091
43.1	0.538452	0.948914	1.41016	2.44922	4.75406	8.93719	16.6989	30.3281
43.2	0.530945	0.948456	1.41016	2.46048	4.75406	8.93719	16.6914	30.3281
43.3	0.530945	0.937195	1.4097	2.44922	4.76141	8.93689	16.6914	30.3394
43.4	0.523438	0.948914	1.39874	2.44952	4.75092	8.92969	16.6913	30.3284
43.5	0.538757	0.948914	1.39844	2.45703	4.76923	8.94891	16.6875	30.3359
43.6	0.538757	0.948914	1.39844	2.45703	4.75797	8.94846	16.6875	30.3356
43.7	0.5383	0.948914	1.39813	2.45703	4.75797	8.93719	16.687	30.3281
43.8	0.519226	0.941101	1.38281	2.44922	4.74985	8.92908	16.6794	30.3203
43.9	0.519226	0.941101	1.38312	2.44891	4.75406	8.92157	16.6719	30.3281
44	0.519226	0.940643	1.39063	2.45313	4.7536	8.92157	16.6719	30.3277
44.1	0.519226	0.929382	1.39032	2.45313	4.74234	8.92157	16.6719	30.3164
44.2	0.519226	0.929077	1.38312	2.45267	4.74188	8.92157	16.6714	30.3164
44.3	0.519226	0.92157	1.39063	2.44141	4.73062	8.92892	16.6599	30.3278
44.4	0.519226	0.92157	1.39063	2.44922	4.73032	8.91766	16.6523	30.3203
44.5	0.50705	0.909851	1.3786	2.43719	4.72281	8.90594	16.6406	30.3081
44.6	0.496246	0.910309	1.37155	2.43015	4.72281	8.9064	16.6411	30.2973
44.7	0.499695	0.921112	1.37109	2.44095	4.7225	8.92908	16.6523	30.3203
44.8	0.499695	0.909851	1.37109	2.42969	4.715	8.92157	16.6519	30.32
44.9	0.499695	0.909851	1.37064	2.42969	4.715	8.92111	16.6406	30.3203
45	0.499695	0.909851	1.35938	2.42969	4.72235	8.90985	16.6484	30.3203
45.1	0.507507	0.909851	1.35938	2.42923	4.71109	8.90985	16.6484	30.3203
45.2	0.5	0.902039	1.35187	2.41046	4.70328	8.90189	16.6406	30.3123
45.3	0.507202	0.902039	1.37079	2.41766	4.715	8.90594	16.6402	30.3086
45.4	0.499695	0.902039	1.35187	2.42188	4.71454	8.90564	16.6406	30.3199
45.5	0.499695	0.902039	1.35938	2.42188	4.70297	8.89813	16.6403	30.3086
45.6	0.499695	0.889862	1.35907	2.42188	4.69547	8.90985	16.6328	30.3083
45.7	0.507507	0.898132	1.35938	2.42969	4.71109	8.91721	16.6402	30.3086
45.8	0.507507	0.898132	1.35938	2.42969	4.71063	8.90594	16.6289	30.3164
45.9	0.507507	0.898132	1.35938	2.42969	4.69937	8.90564	16.6406	30.3164
46	0.50705	0.898132	1.35938	2.43704	4.71063	8.89813	16.6406	30.3164
46.1	0.507507	0.898132	1.35892	2.42578	4.69937	8.89813	16.6406	30.3159
46.2	0.499695	0.89032	1.33984	2.41766	4.69125	8.89032	16.6328	30.3086
46.3	0.500153	0.890778	1.3403	2.41061	4.69202	8.89078	16.6333	30.3091
46.4	0.511108	0.901733	1.35156	2.42188	4.70282	8.9133	16.6441	30.3203
46.5	0.503143	0.893768	1.3511	2.42142	4.70282	8.90158	16.6402	30.3195
46.6	0.500153	0.882965	1.3403	2.41061	4.69171	8.89078	16.6212	30.3091
46.7	0.511414	0.893768	1.3511	2.42188	4.69547	8.90204	16.6328	30.3203
46.8	0.511414	0.89032	1.33984	2.42142	4.69501	8.90955	16.6328	30.3203
46.9	0.523132	0.89032	1.33984	2.41016	4.69156	8.90204	16.6328	30.3316
47	0.511414	0.889862	1.32813	2.39844	4.67953	8.88986	16.6206	30.3086
47.1	0.511414	0.878601	1.33984	2.39844	4.67203	8.8786	16.6094	30.3086
47.2	0.511719	0.878906	1.33984	2.41016	4.68359	8.87891	16.6211	30.3206
47.3	0.518768	0.886108	1.33984	2.41016	4.67984	8.88611	16.6211	30.3278
47.4	0.507507	0.878601	1.33984	2.4097	4.67984	8.88986	16.6289	30.3281
47.5	0.507507	0.878601	1.33984	2.39844	4.6911	8.88641	16.6284	30.3281
47.6	0.507507	0.878143	1.33984	2.40625	4.67984	8.88641	16.6094	30.3277
47.7	0.507965	0.86734	1.33984	2.40671	4.68811	8.88687	16.6176	30.3169
47.8	0.527039	0.878296	1.33984	2.41797	4.69907	8.89767	16.6289	30.3281
47.9	0.527039	0.870789	1.34766	2.41797	4.69156	8.88641	16.6286	30.3281
48	0.538757	0.878601	1.34766	2.41797	4.69156	8.88611	16.6206	30.3395
48.1	0.538757	0.89032	1.34735	2.41797	4.69156	8.89032	16.6094	30.332
48.2	0.538757	0.878601	1.33984	2.41797	4.6911	8.89032	16.6211	30.3394
48.3	0.538757	0.878143	1.33984	2.41751	4.67953	8.89032	16.6211	30.3281
48.4	0.527039	0.866882	1.32813	2.39453	4.66031	8.8786	16.6094	30.3164
48.5	0.527344	0.866882	1.34015	2.40625	4.67233	8.87891	16.6097	30.3167
48.6	0.546265	0.866882	1.3472	2.40625	4.67984	8.88596	16.6169	30.3242
48.7	0.539215	0.879059	1.3364	2.40671	4.68811	8.88266	16.6098	30.3242
48.8	0.557831	0.889862	1.34766	2.41797	4.69891	8.88641	16.6289	30.3359
48.9	0.54657	0.878601	1.34766	2.41797	4.68765	8.89813	16.6284	30.3359
49	0.54657	0.878601	1.34735	2.41797	4.68765	8.89813	16.6172	30.3359
49.1	0.539215	0.871246	1.33249	2.41061	4.67999	8.89078	16.622	30.3286
49.2	0.550476	0.88205	1.35547	2.43314	4.68375	8.90158	16.6441	30.3395
49.3	0.550781	0.870789	1.35532	2.42218	4.68405	8.89063	16.6331	30.3323
49.4	0.569702	0.870483	1.35126	2.42908	4.69125	8.89783	16.6481	30.3474
49.5	0.562042	0.871094	1.35187	2.41437	4.68405	8.89032	16.6409	30.3401
49.6	0.566101	0.878601	1.35907	2.42188	4.70328	8.90204	16.6602	30.3594
49.7	0.554077	0.866425	1.33984	2.4097	4.69156	8.89032	16.6484	30.3477
49.8	0.558289	0.866882	1.36328	2.41016	4.70282	8.90204	16.6597	30.3594
49.9	0.54657	0.866577	1.3511	2.39844	4.67984	8.88986	16.6367	30.3477
50	0.54657	0.85907	1.33984	2.39844	4.67984	8.88641	16.6364	30.355
50.1	0.558289	0.86734	1.34766	2.39859	4.6803	8.88687	16.6411	30.3364
50.2	0.558289	0.878143	1.34766	2.41016	4.69125	8.89813	16.6523	30.3555
50.3	0.557983	0.866882	1.34735	2.4097	4.68375	8.90955	16.6602	30.3552
50.4	0.550476	0.866882	1.33984	2.39844	4.68375	8.90985	16.6602	30.3477
50.5	0.550323	0.866882	1.35187	2.39874	4.68405	8.9097	16.66	30.3597
50.6	0.554382	0.866882	1.35938	2.40625	4.6911	8.90594	16.6677	30.3672
50.7	0.554077	0.878143	1.35892	2.40625	4.68765	8.90594	16.6602	30.3789
50.8	0.54657	0.866882	1.35547	2.40594	4.68765	8.90594	16.668	30.3784
50.9	0.557831	0.866882	1.35547	2.41016	4.68765	8.91721	16.668	30.3672
51	0.539215	0.859222	1.34781	2.41061	4.6803	8.89859	16.6606	30.3598
51.1	0.558289	0.863281	1.35156	2.42188	4.69156	8.90985	16.6719	30.3708
51.2	0.558289	0.870789	1.35156	2.42142	4.70328	8.90955	16.6714	30.3711
51.3	0.557983	0.878601	1.36328	2.41016	4.70328	8.90204	16.6602	30.3711
51.4	0.550476	0.878296	1.36282	2.41016	4.70282	8.90158	16.6719	30.3824
51.5	0.550476	0.870789	1.35156	2.4097	4.69156	8.89813	16.6719	30.3711
51.6	0.550018	0.870331	1.35156	2.39813	4.69156	8.89783	16.6719	30.3711
51.7	0.550781	0.871094	1.35187	2.39093	4.69156	8.89063	16.6722	30.3788
51.8	0.54657	0.866882	1.34766	2.39844	4.67984	8.88641	16.6677	30.363
51.9	0.547028	0.86734	1.34811	2.3989	4.6803	8.88641	16.6602	30.3676
52	0.557831	0.878143	1.35938	2.39844	4.69156	8.89813	16.6602	30.3789
52.1	0.54657	0.866577	1.35938	2.4097	4.69156	8.89813	16.668	30.3789
52.2	0.546722	0.86734	1.35953	2.38718	4.69202	8.89828	16.668	30.3794
52.3	0.550781	0.878906	1.36359	2.41046	4.69186	8.90189	16.68	30.3905
52.4	0.570007	0.886414	1.37064	2.41797	4.69937	8.90594	16.6875	30.3945
52.5	0.562653	0.878601	1.35202	2.41031	4.69202	8.89859	16.6798	30.3869
52.6	0.573456	0.89032	1.36328	2.41406	4.70328	8.90985	16.6836	30.4023
52.7	0.558289	0.878601	1.3511	2.40234	4.69156	8.90939	16.6719	30.3906
52.8	0.558289	0.878906	1.33984	2.40265	4.69141	8.89844	16.6722	30.3909
52.9	0.558289	0.886414	1.33984	2.4097	4.68765	8.90594	16.6875	30.3984
53	0.550476	0.886414	1.33984	2.39844	4.68765	8.91736	16.6875	30.398
53.1	0.558289	0.886871	1.33984	2.39859	4.68811	8.91031	16.6992	30.3872
53.2	0.54657	0.886108	1.32813	2.39063	4.68765	8.90985	16.6875	30.3945
53.3	0.54657	0.878601	1.33594	2.39017	4.68735	8.91766	16.6758	30.3942
53.4	0.546265	0.878601	1.33563	2.37891	4.67984	8.91721	16.6875	30.3867
53.5	0.550018	0.878601	1.32813	2.37891	4.67984	8.90594	16.6875	30.3984
53.6	0.539063	0.878906	1.32843	2.37921	4.67969	8.90594	16.6875	30.3987
53.7	0.54657	0.885956	1.34766	2.38672	4.67593	8.90594	16.6875	30.4058
53.8	0.546265	0.866882	1.33939	2.3786	4.66031	8.90939	16.6797	30.3984
53.9	0.538757	0.878601	1.32813	2.37109	4.66782	8.89813	16.6797	30.3984
54	0.539215	0.879059	1.32858	2.37155	4.66077	8.89859	16.6801	30.4064
54.1	0.550476	0.89032	1.33984	2.39017	4.66376	8.91766	16.6909	30.4102
54.2	0.550018	0.897827	1.33954	2.37891	4.6525	8.91736	16.6797	30.4102
54.3	0.527039	0.878601	1.33157	2.36719	4.64078	8.89767	16.668	30.398
54.4	0.539063	0.878906	1.32062	2.36749	4.64108	8.88672	16.68	30.3987
54.5	0.5383	0.878601	1.32813	2.36719	4.64078	8.88641	16.6797	30.3984
54.6	0.527039	0.878143	1.32813	2.36673	4.64078	8.88611	16.6872	30.4063
54.7	0.527039	0.866882	1.32001	2.35547	4.64828	8.89032	16.6797	30.4058
54.8	0.51532	0.855164	1.30078	2.34344	4.62906	8.87814	16.668	30.3945
54.9	0.503601	0.855164	1.30078	2.34766	4.62125	8.86688	16.6675	30.3945
55	0.504059	0.86734	1.30905	2.34811	4.6217	8.86688	16.6567	30.3947
55.1	0.51532	0.878601	1.31985	2.35938	4.63297	8.86688	16.668	30.3984
55.2	0.51532	0.878296	1.30859	2.35938	4.63297	8.87439	16.668	30.4063
55.3	0.515015	0.870331	1.30859	2.35892	4.63251	8.86688	16.668	30.4063
55.4	0.507507	0.85907	1.30859	2.34766	4.62125	8.86642	16.6677	30.418
55.5	0.507507	0.85907	1.30859	2.34735	4.62125	8.85516	16.6523	30.418
55.6	0.500153	0.851715	1.30124	2.33249	4.61389	8.8475	16.645	30.4102
55.7	0.511414	0.862976	1.31204	2.34375	4.62515	8.8508	16.6558	30.4219
55.8	0.511414	0.862976	1.30078	2.35156	4.62515	8.85126	16.6445	30.4294
55.9	0.511719	0.870636	1.30109	2.35141	4.63327	8.85156	16.6448	30.4222
56	0.519226	0.85907	1.30859	2.34766	4.64078	8.85876	16.6523	30.4297
56.1	0.519226	0.866882	1.30859	2.34766	4.64032	8.85126	16.6523	30.4409
56.2	0.519226	0.866577	1.30859	2.35907	4.62906	8.8508	16.6519	30.4375
56.3	0.519226	0.85907	1.30078	2.3511	4.62125	8.84735	16.6484	30.4375
56.4	0.519684	0.859528	1.30093	2.3403	4.6217	8.84781	16.6411	30.4377
56.5	0.530945	0.870331	1.30469	2.35156	4.64047	8.85907	16.6602	30.4414
56.6	0.519073	0.847656	1.30109	2.33969	4.62155	8.84766	16.6409	30.4413
56.7	0.515778	0.855164	1.30859	2.33594	4.64078	8.85486	16.6559	30.4375
56.8	0.527039	0.854858	1.30859	2.33563	4.64032	8.85907	16.6484	30.4375
56.9	0.526581	0.85907	1.30859	2.32813	4.61734	8.85907	16.6484	30.4453
57	0.51532	0.85907	1.30814	2.32813	4.61734	8.85907	16.6484	30.4567
57.1	0.507507	0.8508	1.28906	2.32031	4.62125	8.8508	16.6402	30.4297
57.2	0.507965	0.839996	1.28922	2.32077	4.6217	8.84	16.6294	30.4419
57.3	0.519226	0.850952	1.29297	2.33203	4.63266	8.85126	16.6406	30.4527
57.4	0.518921	0.851257	1.29297	2.33157	4.62515	8.86298	16.6403	30.4492
57.5	0.499695	0.839081	1.29251	2.30829	4.61343	8.8508	16.6211	30.4492
57.6	0.499695	0.82782	1.28125	2.30078	4.61343	8.83923	16.6211	30.4492
57.7	0.5	0.828125	1.28937	2.30109	4.61374	8.83984	16.6214	30.4495
57.8	0.507507	0.847351	1.29657	2.30859	4.62125	8.85907	16.6289	30.4688
57.9	0.507507	0.846893	1.28906	2.30814	4.62125	8.85861	16.6406	30.4683
58	0.50705	0.835632	1.28906	2.30859	4.62125	8.84735	16.6406	30.4648
58.1	0.496246	0.835785	1.28952	2.29733	4.62125	8.84781	16.6294	30.4653
58.2	0.507507	0.839844	1.30032	2.32001	4.6217	8.85876	16.6406	30.4766
58.3	0.507507	0.858765	1.28906	2.31204	4.63251	8.85907	16.6406	30.488
58.4	0.507507	0.8508	1.28906	2.30078	4.62906	8.85907	16.6519	30.4805
58.5	0.507507	0.839539	1.30078	2.30078	4.62125	8.85861	16.6289	30.4805
58.6	0.507507	0.839233	1.30078	2.30078	4.62125	8.84735	16.6406	30.4883
58.7	0.507813	0.839386	1.30109	2.30109	4.62155	8.84766	16.6409	30.4881
58.8	0.51532	0.835632	1.30859	2.30859	4.63687	8.85516	16.6484	30.4961
58.9	0.51532	0.835327	1.30859	2.31641	4.63687	8.86658	16.6481	30.4961
59	0.527039	0.827362	1.30859	2.31641	4.62906	8.85907	16.6402	30.4958
59.1	0.527039	0.816101	1.30859	2.31641	4.63687	8.85907	16.6289	30.4961
59.2	0.515778	0.80484	1.29733	2.30484	4.62561	8.84735	16.6176	30.4848
59.3	0.527039	0.82782	1.30829	2.30859	4.62906	8.84735	16.6289	30.5074
59.4	0.51532	0.827515	1.30078	2.30859	4.62906	8.84735	16.6289	30.4961
59.5	0.519226	0.811737	1.30078	2.30078	4.62906	8.82782	16.6211	30.4883
59.6	0.519684	0.808746	1.30078	2.30124	4.62952	8.83954	16.6216	30.4966
59.7	0.530945	0.81955	1.30124	2.32422	4.64078	8.83954	16.6325	30.5192
59.8	0.530945	0.808594	1.31235	2.31281	4.64108	8.83984	16.6253	30.512
59.9	0.530945	0.815796	1.30859	2.33203	4.64859	8.84705	16.6328	30.5195
60	0.519684	0.808746	1.30905	2.3403	4.66077	8.84781	16.6333	30.5313
60.1	0.518768	0.808289	1.30859	2.33984	4.66031	8.84735	16.6328	30.5195
60.2	0.519531	0.808594	1.30844	2.33969	4.66061	8.8472	16.6327	30.5276
60.3	0.527039	0.827362	1.30469	2.33594	4.66812	8.85516	16.6367	30.5347
60.4	0.507507	0.79657	1.29688	2.32813	4.66031	8.84735	16.6289	30.5273
60.5	0.507507	0.807983	1.29657	2.32813	4.66031	8.84735	16.6284	30.5349
60.6	0.515778	0.808746	1.29733	2.33594	4.66827	8.85532	16.6255	30.5356
60.7	0.538757	0.820007	1.32031	2.34766	4.67203	8.85907	16.6364	30.5464
60.8	0.538757	0.81955	1.32031	2.34735	4.67203	8.85907	16.6289	30.5352
60.9	0.538757	0.808289	1.32031	2.33984	4.67203	8.87079	16.6289	30.5466
61	0.538605	0.800781	1.31281	2.33234	4.66452	8.86282	16.6331	30.5316
61.1	0.534851	0.808289	1.32031	2.33984	4.67203	8.85907	16.6406	30.5391
61.2	0.535309	0.808441	1.32077	2.3403	4.68375	8.85953	16.6411	30.5391
61.3	0.546265	0.812195	1.33157	2.35156	4.68375	8.8786	16.6523	30.5469
61.4	0.538757	0.808289	1.30859	2.34766	4.67203	8.86688	16.6402	30.5352
61.5	0.538757	0.800018	1.30829	2.34766	4.67203	8.86688	16.6367	30.5352
61.6	0.550934	0.808746	1.31296	2.35938	4.6842	8.87906	16.6486	30.5591
61.7	0.550476	0.808289	1.3125	2.34766	4.68329	8.89001	16.6406	30.5583
61.8	0.550476	0.808289	1.3125	2.35938	4.67203	8.88251	16.6406	30.5508
61.9	0.550781	0.808594	1.31235	2.35968	4.67233	8.89017	16.6526	30.5506
62	0.557831	0.816101	1.31641	2.35547	4.67984	8.88641	16.6597	30.5469
62.1	0.539215	0.808441	1.30905	2.35983	4.67249	8.87906	16.6411	30.5395
62.2	0.550476	0.823456	1.32031	2.37079	4.68375	8.90204	16.6641	30.5625
62.3	0.56189	0.812195	1.33173	2.36328	4.69156	8.90204	16.6641	30.5622
62.4	0.542969	0.800781	1.31281	2.35187	4.68015	8.89032	16.6523	30.5433
62.5	0.550476	0.808289	1.32031	2.35938	4.68765	8.88986	16.6523	30.5581
62.6	0.550476	0.808289	1.32031	2.35892	4.68765	8.8786	16.6597	30.5469
62.7	0.550018	0.808289	1.31985	2.34766	4.68735	8.88596	16.6484	30.5469
62.8	0.538757	0.808289	1.30859	2.35547	4.67984	8.87469	16.6484	30.5464
62.9	0.547028	0.808289	1.30905	2.35593	4.67249	8.88687	16.6489	30.5473
63	0.557983	0.808289	1.30859	2.36688	4.69156	8.89783	16.6597	30.5586
63.1	0.550476	0.815796	1.30859	2.37109	4.69156	8.89032	16.6602	30.5583
63.2	0.550781	0.808594	1.3089	2.3714	4.69186	8.89063	16.6605	30.5511
63.3	0.550476	0.808289	1.32031	2.37064	4.68375	8.89032	16.668	30.5508
63.4	0.550476	0.808289	1.32077	2.35983	4.69156	8.89813	16.6681	30.5586
63.5	0.550476	0.79657	1.32031	2.35938	4.67984	8.88641	16.6602	30.5466
63.6	0.550476	0.807983	1.32031	2.35938	4.67984	8.88611	16.6602	30.5391
63.7	0.550781	0.789063	1.32062	2.37109	4.68015	8.87891	16.6605	30.5511
63.8	0.566101	0.796112	1.32813	2.37109	4.68765	8.89813	16.668	30.5581
63.9	0.554382	0.773132	1.31641	2.36719	4.67593	8.88641	16.6563	30.5352
64	0.55484	0.785309	1.31686	2.36765	4.67609	8.88687	16.668	30.5434
64.1	0.566101	0.784546	1.32813	2.37891	4.67984	8.89767	16.668	30.5547
64.2	0.565796	0.788757	1.32767	2.37845	4.67984	8.88641	16.6677	30.5544
64.3	0.558289	0.789215	1.31686	2.36765	4.69202	8.88687	16.6606	30.5473
64.4	0.558289	0.800476	1.33984	2.39017	4.70282	8.90985	16.6719	30.5703
64.5	0.570007	0.800476	1.33984	2.37891	4.69156	8.90985	16.6714	30.5699
64.6	0.56955	0.800476	1.33954	2.37891	4.69156	8.90955	16.668	30.5586
64.7	0.550476	0.792206	1.32422	2.3786	4.69125	8.90204	16.6602	30.5508
64.8	0.550781	0.78125	1.32452	2.3714	4.67624	8.90189	16.6719	30.5511
64.9	0.557983	0.788757	1.33203	2.37845	4.69156	8.89859	16.6722	30.5664
65	0.550476	0.788757	1.33203	2.36688	4.6911	8.90939	16.6794	30.5661
65.1	0.550476	0.7883	1.33203	2.37109	4.67984	8.89813	16.6719	30.5586
65.2	0.550018	0.788757	1.33203	2.37109	4.67984	8.89813	16.6719	30.5703
65.3	0.538757	0.788757	1.33203	2.37109	4.67953	8.89783	16.6792	30.5699
65.4	0.547028	0.789215	1.33203	2.37109	4.67249	8.9025	16.6684	30.5591
65.5	0.557526	0.800018	1.33157	2.37064	4.68329	8.9133	16.6909	30.5699
65.6	0.550476	0.788757	1.32031	2.35938	4.67203	8.90158	16.6794	30.5586
65.7	0.558289	0.796265	1.32813	2.36719	4.69156	8.89813	16.6797	30.5664
65.8	0.550476	0.780945	1.32031	2.35938	4.68329	8.89813	16.6836	30.5581
65.9	0.550476	0.780487	1.32813	2.36719	4.67203	8.89813	16.6831	30.5469
66	0.550018	0.769226	1.32782	2.36719	4.67203	8.89813	16.6719	30.5583
66.1	0.539215	0.769684	1.32077	2.36734	4.67249	8.89813	16.6801	30.5512
66.2	0.550476	0.780945	1.33203	2.3714	4.68329	8.89813	16.6909	30.5625
66.3	0.550476	0.78064	1.33203	2.39032	4.67203	8.89783	16.6797	30.5625
66.4	0.558289	0.773438	1.33203	2.38281	4.67203	8.89032	16.6794	30.5625
66.5	0.54657	0.777039	1.32031	2.37109	4.66	8.8786	16.6602	30.5586
66.6	0.558289	0.788757	1.33234	2.38312	4.66452	8.90234	16.6722	30.5706
66.7	0.558289	0.777039	1.32813	2.37891	4.66031	8.89767	16.668	30.5664
66.8	0.557831	0.777039	1.32813	2.37891	4.66031	8.88641	16.6792	30.5659
66.9	0.54657	0.776581	1.32813	2.37891	4.66766	8.89392	16.668	30.5664
67	0.54657	0.76532	1.32813	2.37891	4.6564	8.88641	16.6758	30.5664
67.1	0.54657	0.777039	1.32813	2.37891	4.6564	8.88641	16.6755	30.5739
67.2	0.547028	0.777496	1.32858	2.37936	4.65656	8.88641	16.6684	30.5669
67.3	0.569702	0.788452	1.33984	2.39063	4.66031	8.88641	16.6797	30.5781
67.4	0.562195	0.788757	1.33984	2.39063	4.66031	8.88641	16.6797	30.5777
67.5	0.561737	0.788757	1.33984	2.39017	4.67157	8.88611	16.6792	30.5781
67.6	0.550781	0.788605	1.35141	2.39093	4.66061	8.87891	16.6683	30.5781
67.7	0.558289	0.784851	1.34811	2.39844	4.66812	8.89813	16.6758	30.5784
67.8	0.557831	0.784851	1.35938	2.39844	4.66812	8.89767	16.6758	30.5856
67.9	0.54657	0.777039	1.35156	2.39063	4.67172	8.8786	16.668	30.5781
68	0.546265	0.776733	1.35156	2.39063	4.66422	8.8786	16.668	30.5781
68.1	0.539063	0.777039	1.35938	2.39844	4.67203	8.88596	16.6875	30.5855
68.2	0.546722	0.769684	1.35202	2.39108	4.66422	8.86734	16.6681	30.5786
68.3	0.550476	0.780945	1.36328	2.40234	4.66422	8.8786	16.6719	30.5894
68.4	0.550781	0.780487	1.36328	2.40234	4.66391	8.8786	16.6719	30.5781
68.5	0.558289	0.769226	1.36328	2.40234	4.66422	8.86688	16.6719	30.5781
68.6	0.558289	0.769226	1.36328	2.40234	4.66422	8.86658	16.6714	30.5859
68.7	0.558289	0.769226	1.36328	2.40234	4.66376	8.85907	16.6602	30.5859
68.8	0.558289	0.769226	1.36328	2.40234	4.6525	8.85907	16.6602	30.5856
68.9	0.558289	0.769226	1.36328	2.40234	4.6525	8.85907	16.6602	30.5781
69	0.558289	0.769226	1.36328	2.40234	4.6525	8.85907	16.6602	30.5781
69.1	0.558289	0.769226	1.36328	2.40234	4.6525	8.85861	16.6602	30.5898
69.2	0.566101	0.777039	1.37109	2.41016	4.65985	8.85516	16.668	30.5977
69.3	0.558289	0.769226	1.36328	2.40234	4.64124	8.84705	16.6523	30.5898
69.4	0.566101	0.777039	1.37109	2.41016	4.65985	8.84735	16.6677	30.5977
69.5	0.57782	0.777039	1.37109	2.39798	4.64859	8.84735	16.6602	30.5977
69.6	0.57782	0.777039	1.37109	2.38672	4.64859	8.84735	16.6597	30.5972
69.7	0.570007	0.769531	1.36359	2.37921	4.64108	8.83984	16.6331	30.5784
69.8	0.57782	0.784851	1.37891	2.39453	4.6561	8.86642	16.6563	30.6055
69.9	0.570007	0.777039	1.37109	2.38641	4.64078	8.84735	16.6484	30.5974
70	0.57782	0.777039	1.37109	2.37891	4.64078	8.84735	16.648	30.5898
70.1	0.57782	0.777039	1.37064	2.37921	4.63297	8.84705	16.6367	30.5977
70.2	0.57782	0.776581	1.34766	2.38641	4.63297	8.83954	16.6367	30.5977
70.3	0.578278	0.765778	1.34811	2.37936	4.63342	8.84	16.6369	30.5977
70.4	0.589539	0.777039	1.35938	2.39063	4.63297	8.8508	16.6406	30.6094
70.5	0.57782	0.765015	1.34766	2.37891	4.63251	8.82782	16.6289	30.5859
70.6	0.57782	0.757507	1.34766	2.37891	4.62125	8.82782	16.6211	30.5974
70.7	0.570465	0.757965	1.34811	2.37936	4.60999	8.82797	16.6216	30.5903
70.8	0.581726	0.769226	1.35938	2.39063	4.63266	8.83954	16.6328	30.6016
70.9	0.589539	0.769226	1.35938	2.39063	4.62515	8.83908	16.6324	30.6089
71	0.589844	0.769531	1.35968	2.39093	4.62546	8.82813	16.6214	30.598
71.1	0.597351	0.777039	1.37891	2.39798	4.63251	8.83563	16.6172	30.6055
71.2	0.596893	0.776581	1.36719	2.38672	4.62125	8.83517	16.6172	30.6055
71.3	0.578278	0.757965	1.37155	2.37936	4.61389	8.81656	16.6098	30.5981
71.4	0.589539	0.769226	1.38281	2.39032	4.62515	8.82751	16.6211	30.6208
71.5	0.597351	0.777039	1.39063	2.39063	4.63297	8.82782	16.6211	30.6211
71.6	0.597351	0.777039	1.39063	2.39063	4.63266	8.82782	16.6211	30.6211
71.7	0.589844	0.777344	1.39093	2.39047	4.62546	8.82813	16.6097	30.6214
71.8	0.589539	0.777039	1.39063	2.37891	4.62469	8.83908	16.6091	30.6211
71.9	0.597351	0.796265	1.39844	2.38672	4.62125	8.82391	16.6094	30.6367
72	0.604858	0.788757	1.39844	2.38672	4.62125	8.82391	16.6094	30.6367
72.1	0.597351	0.788757	1.38672	2.38672	4.62125	8.82361	16.6094	30.6363
72.2	0.597351	0.777039	1.38672	2.38672	4.62125	8.8161	16.6094	30.6367
72.3	0.589539	0.788757	1.38672	2.38672	4.62125	8.82736	16.6094	30.625
72.4	0.589539	0.776581	1.38672	2.38672	4.62125	8.8161	16.6094	30.6363
72.5	0.589539	0.76532	1.38672	2.38672	4.62125	8.8161	16.6094	30.625
72.6	0.589539	0.76532	1.38672	2.38641	4.62906	8.8161	16.6094	30.625
72.7	0.590302	0.765778	1.38718	2.36765	4.62952	8.80453	16.6098	30.6252
72.8	0.60907	0.777039	1.39813	2.37891	4.63251	8.80829	16.6211	30.6289
72.9	0.597046	0.777039	1.39063	2.37891	4.62906	8.80829	16.6211	30.6289
73	0.601257	0.777039	1.39017	2.39063	4.62906	8.80829	16.6094	30.6289
73.1	0.601257	0.769226	1.37891	2.37891	4.62906	8.80829	16.6016	30.6289
73.2	0.601563	0.769226	1.37891	2.39017	4.62906	8.80829	16.6089	30.6289
73.3	0.60907	0.769226	1.37891	2.37891	4.62875	8.82001	16.5898	30.6289
73.4	0.597656	0.769531	1.37921	2.37921	4.62155	8.81985	16.5901	30.6292
73.5	0.597809	0.777039	1.37891	2.36719	4.62125	8.80829	16.5903	30.6406
73.6	0.628601	0.776733	1.38672	2.38672	4.62906	8.8161	16.6089	30.6484
73.7	0.620789	0.769226	1.37891	2.37891	4.62125	8.80829	16.5898	30.6402
73.8	0.60907	0.769226	1.37891	2.37891	4.62155	8.80829	16.5898	30.6367
73.9	0.60907	0.769226	1.37891	2.3786	4.62875	8.80829	16.5781	30.6367
74	0.60907	0.768768	1.3786	2.37064	4.62155	8.80829	16.5781	30.6367
74.1	0.608612	0.757507	1.37109	2.35938	4.64078	8.80829	16.5781	30.6367
74.2	0.60907	0.757507	1.37064	2.35938	4.64078	8.80798	16.5778	30.6484
74.3	0.609528	0.757965	1.35983	2.35983	4.64093	8.80093	16.5711	30.6489
74.4	0.608765	0.757202	1.37109	2.35938	4.63327	8.80002	16.5778	30.6484
74.5	0.601257	0.749695	1.37109	2.35938	4.64047	8.78876	16.5703	30.6563
74.6	0.601257	0.749695	1.37109	2.37064	4.64078	8.78876	16.5703	30.6563
74.7	0.601257	0.760956	1.37109	2.35938	4.64078	8.78876	16.5703	30.668
74.8	0.589539	0.738434	1.35983	2.34811	4.62952	8.77704	16.5591	30.6564
74.9	0.589539	0.749695	1.37891	2.36688	4.64078	8.78876	16.5625	30.6602
75	0.589539	0.741425	1.37064	2.35156	4.64468	8.78094	16.5547	30.6602
75.1	0.589844	0.737976	1.35938	2.35187	4.64453	8.78125	16.555	30.6605
75.2	0.597351	0.737976	1.35938	2.35938	4.64078	8.79626	16.562	30.668
75.3	0.589233	0.737976	1.35938	2.35938	4.64047	8.78876	16.5508	30.6792
75.4	0.581726	0.737518	1.35938	2.35938	4.64078	8.78876	16.5508	30.668
75.5	0.589996	0.738129	1.35938	2.35938	4.64124	8.78922	16.5591	30.6684
75.6	0.601257	0.741882	1.35938	2.37109	4.6525	8.81174	16.5703	30.6875
75.7	0.601257	0.741882	1.37079	2.37079	4.6525	8.80048	16.5703	30.6872
75.8	0.589081	0.730164	1.35156	2.35156	4.65204	8.78845	16.5586	30.6797
75.9	0.578125	0.738281	1.35187	2.35968	4.64108	8.78125	16.5589	30.68
76	0.585632	0.745789	1.35938	2.36719	4.6564	8.79657	16.5781	30.6875
76.1	0.57782	0.737518	1.35892	2.37109	4.64828	8.78876	16.5703	30.6792
76.2	0.577362	0.726257	1.34766	2.37064	4.6525	8.78876	16.5703	30.6797
76.3	0.57782	0.737976	1.35938	2.35938	4.65204	8.7883	16.5703	30.6875
76.4	0.578278	0.738434	1.35983	2.35983	4.65295	8.7775	16.5708	30.6877
76.5	0.57782	0.737976	1.37079	2.35938	4.6525	8.77704	16.5703	30.6914
76.6	0.577515	0.737976	1.36328	2.35938	4.66031	8.77704	16.5703	30.6914
76.7	0.57782	0.737671	1.36328	2.36719	4.66031	8.78845	16.5777	30.6992
76.8	0.570313	0.722656	1.36313	2.35968	4.6528	8.77344	16.5589	30.6913
76.9	0.566101	0.718445	1.34766	2.35547	4.64859	8.77658	16.5664	30.6758
77	0.565643	0.730164	1.34735	2.36719	4.66031	8.7775	16.5664	30.6875
77.1	0.566101	0.729706	1.33984	2.36688	4.66031	8.78876	16.5664	30.6875
77.2	0.558441	0.71109	1.34375	2.35202	4.65295	8.79266	16.5587	30.6875
77.3	0.562195	0.722351	1.3511	2.36328	4.67203	8.79266	16.5742	30.6992
77.4	0.550781	0.71875	1.32843	2.35968	4.66031	8.78906	16.5628	30.6878
77.5	0.54657	0.714081	1.32391	2.35547	4.64859	8.78485	16.5586	30.6833
77.6	0.547028	0.69516	1.32077	2.34766	4.65295	8.7775	16.5586	30.6762
77.7	0.558289	0.710632	1.33157	2.35938	4.66422	8.80002	16.5586	30.6875
77.8	0.547028	0.699371	1.30875	2.34811	4.65295	8.7775	16.5473	30.688
77.9	0.562042	0.710938	1.31281	2.35156	4.65625	8.78876	16.5508	30.6913
78	0.558289	0.717987	1.32031	2.36328	4.67203	8.78876	16.5508	30.6992
78.1	0.54657	0.695007	1.32031	2.3511	4.66031	8.78876	16.5391	30.6875
78.2	0.558441	0.69516	1.32813	2.34811	4.66077	8.78922	16.5512	30.6958
78.3	0.554382	0.70282	1.32031	2.3511	4.66422	8.80048	16.5547	30.6992
78.4	0.550323	0.691406	1.30859	2.32843	4.6528	8.78906	16.5506	30.6875
78.5	0.54657	0.698456	1.32031	2.34766	4.65985	8.80783	16.5469	30.6992
78.6	0.538757	0.687195	1.31204	2.33954	4.64078	8.78876	16.5391	30.6914
78.7	0.527191	0.675934	1.28952	2.32858	4.63733	8.77719	16.5278	30.6875
78.8	0.53125	0.6875	1.31235	2.34015	4.6489	8.78906	16.5394	30.6878
78.9	0.5383	0.694702	1.29688	2.33594	4.6561	8.78485	16.5469	30.6953
79	0.527039	0.687195	1.30438	2.33594	4.64859	8.78439	16.5466	30.6953
79.1	0.519226	0.679382	1.28952	2.32858	4.64124	8.7775	16.5317	30.6955
79.2	0.526733	0.679382	1.3125	2.3511	4.6525	8.78876	16.5508	30.7105
79.3	0.519531	0.679688	1.31235	2.33984	4.65234	8.80078	16.5511	30.6995
79.4	0.51532	0.687653	1.30484	2.32858	4.63733	8.79703	16.5591	30.7075
79.5	0.507507	0.691101	1.30078	2.33984	4.65219	8.80798	16.562	30.7105
79.6	0.507202	0.690796	1.30032	2.33984	4.64468	8.80048	16.5508	30.6992
79.7	0.511871	0.691559	1.30124	2.33984	4.64514	8.81219	16.5512	30.7075
79.8	0.511414	0.691101	1.30048	2.32813	4.64468	8.80829	16.5508	30.707
79.9	0.511719	0.691406	1.29327	2.32843	4.6528	8.80859	16.5586	30.707
80	0.511414	0.691101	1.30032	2.32813	4.65204	8.80798	16.5508	30.7109
80.1	0.511414	0.691101	1.28906	2.32782	4.64078	8.81219	16.5508	30.7109
80.2	0.507965	0.691101	1.2775	2.32077	4.62952	8.80048	16.5512	30.7075
80.3	0.519073	0.691406	1.28156	2.33188	4.64108	8.80078	16.5506	30.7186
80.4	0.51532	0.698914	1.30032	2.32813	4.64828	8.81564	16.5586	30.7148
80.5	0.51532	0.698914	1.28906	2.32813	4.64078	8.80408	16.5586	30.7148
80.6	0.515472	0.695465	1.2778	2.32468	4.62906	8.78531	16.5473	30.715
80.7	0.519226	0.706726	1.2886	2.33594	4.62906	8.80829	16.5703	30.7188
80.8	0.511414	0.698456	1.26953	2.32813	4.62125	8.80048	16.5625	30.7109
80.9	0.510956	0.687195	1.26953	2.32813	4.62125	8.80002	16.562	30.7188
81	0.499695	0.687195	1.26923	2.32813	4.62094	8.79657	16.5583	30.7105
81.1	0.488281	0.675476	1.25031	2.32797	4.61404	8.78516	16.5394	30.6956
81.2	0.488434	0.668121	1.25046	2.31686	4.60968	8.785	16.5395	30.7075
81.3	0.49939	0.679382	1.26126	2.32813	4.62515	8.78876	16.5508	30.7188
81.4	0.504059	0.67984	1.25046	2.32858	4.62561	8.78922	16.5512	30.7192
81.5	0.51532	0.691101	1.26172	2.33954	4.64423	8.80002	16.5625	30.7305
81.6	0.503601	0.679382	1.25781	2.32031	4.62125	8.78876	16.5508	30.7184
81.7	0.503906	0.67923	1.25781	2.32062	4.62155	8.78906	16.5506	30.7191
81.8	0.511414	0.675476	1.25781	2.33984	4.6286	8.79626	16.5469	30.7261
81.9	0.503601	0.667358	1.25	2.33203	4.60953	8.78094	16.5391	30.707
82	0.503601	0.659851	1.26126	2.33203	4.60953	8.79266	16.5388	30.7188
82.1	0.504059	0.660309	1.25046	2.32031	4.60968	8.80048	16.5317	30.7192
82.2	0.51532	0.67157	1.26141	2.33203	4.61343	8.80048	16.543	30.7305
82.3	0.503143	0.659393	1.24219	2.32031	4.60172	8.78876	16.5313	30.7184
82.4	0.492188	0.660156	1.24249	2.32062	4.60202	8.78906	16.5316	30.7112
82.5	0.499695	0.667664	1.24954	2.32782	4.60953	8.79626	16.5386	30.7305
82.6	0.499695	0.667664	1.25	2.32031	4.60907	8.78876	16.5273	30.7305
82.7	0.500153	0.660309	1.23093	2.31296	4.59045	8.7814	16.52	30.7231
82.8	0.511414	0.671265	1.24219	2.32376	4.60172	8.79221	16.5313	30.7417
82.9	0.511414	0.663757	1.24188	2.3125	4.60141	8.78094	16.5313	30.7305
83	0.503601	0.663757	1.23438	2.3125	4.5939	8.79221	16.5313	30.7305
83.1	0.491882	0.651581	1.22266	2.30078	4.58218	8.76923	16.5192	30.7188
83.2	0.491882	0.64032	1.22266	2.30078	4.58218	8.75751	16.5117	30.7183
83.3	0.492188	0.640625	1.22296	2.30078	4.58249	8.76953	16.512	30.707
83.4	0.499695	0.648132	1.23047	2.30078	4.59	8.77704	16.5191	30.7188
83.5	0.499695	0.648132	1.24219	2.30032	4.59	8.77673	16.5078	30.7188
83.6	0.499695	0.647827	1.23001	2.28906	4.59	8.77704	16.5078	30.7188
83.7	0.500153	0.640778	1.21921	2.29733	4.59	8.7775	16.5083	30.727
83.8	0.510956	0.652039	1.23047	2.30859	4.59	8.7883	16.5313	30.7378
83.9	0.499695	0.651581	1.23047	2.30859	4.59	8.77704	16.5313	30.7266
84	0.499695	0.64032	1.23047	2.30859	4.58969	8.77704	16.5313	30.7266
84.1	0.499695	0.648132	1.23001	2.30859	4.58218	8.77673	16.5195	30.7266
84.2	0.5	0.648438	1.21906	2.3089	4.58203	8.78125	16.5195	30.7383
84.3	0.507202	0.655945	1.22656	2.31641	4.57828	8.7883	16.5313	30.7383
84.4	0.499695	0.655945	1.22656	2.31641	4.57828	8.77704	16.5308	30.7383
84.5	0.500458	0.656403	1.22702	2.31686	4.59045	8.7775	16.52	30.7387
84.6	0.519226	0.667206	1.23828	2.32782	4.60172	8.78876	16.5313	30.7578
84.7	0.518921	0.667664	1.23828	2.33157	4.60126	8.78876	16.5313	30.7578
84.8	0.511719	0.667664	1.23798	2.32031	4.59	8.78876	16.5391	30.7695
84.9	0.507965	0.656403	1.21921	2.30905	4.57874	8.7775	16.5278	30.7578
85	0.518768	0.667206	1.23001	2.31985	4.59705	8.78799	16.5386	30.7574
85.1	0.507202	0.65564	1.21875	2.30859	4.57828	8.77658	16.5269	30.7461
85.2	0.499695	0.648132	1.21875	2.30859	4.57828	8.76532	16.5156	30.7461
85.3	0.500153	0.64859	1.21921	2.30859	4.57874	8.76578	16.5158	30.7544
85.4	0.511719	0.659393	1.23047	2.30859	4.60172	8.77704	16.5195	30.7653
85.5	0.519226	0.648132	1.24219	2.30859	4.60126	8.77704	16.5195	30.7695
85.6	0.526733	0.647827	1.24219	2.30829	4.59	8.77658	16.5195	30.7691
85.7	0.519226	0.648132	1.24219	2.30859	4.59	8.77704	16.5191	30.7578
85.8	0.519226	0.648132	1.24219	2.30859	4.58969	8.77704	16.5078	30.7578
85.9	0.518768	0.659851	1.24219	2.30814	4.58218	8.77673	16.5078	30.7692
86	0.5	0.652344	1.24203	2.28937	4.57468	8.76172	16.5	30.7542
86.1	0.507507	0.659851	1.23798	2.29688	4.5939	8.76923	16.5117	30.7691
86.2	0.507965	0.659393	1.23077	2.29688	4.59344	8.76923	16.5117	30.7578
86.3	0.511414	0.64859	1.23843	2.30875	4.58264	8.76968	16.5122	30.7583
86.4	0.511871	0.659851	1.24219	2.3125	4.5939	8.78049	16.523	30.7813
86.5	0.523438	0.660156	1.24249	2.31281	4.59421	8.76953	16.5198	30.7816
86.6	0.518768	0.655945	1.25	2.30859	4.5975	8.76532	16.5156	30.7769
86.7	0.507507	0.667358	1.24954	2.30814	4.59	8.76532	16.5153	30.7656
86.8	0.507965	0.659851	1.24655	2.29733	4.59045	8.76547	16.5083	30.7736
86.9	0.518921	0.659851	1.25781	2.30859	4.60126	8.76923	16.5195	30.7773
87	0.511414	0.667664	1.25781	2.30829	4.59	8.76923	16.5308	30.7773
87.1	0.511414	0.667664	1.25781	2.30859	4.59	8.76923	16.5195	30.7773
87.2	0.511414	0.667664	1.25751	2.30859	4.59	8.78049	16.5195	30.7891
87.3	0.510956	0.667664	1.26172	2.30814	4.60172	8.76923	16.5191	30.7886
87.4	0.507507	0.667206	1.26126	2.29688	4.60172	8.76923	16.5192	30.7773
87.5	0.499695	0.659851	1.24219	2.28906	4.5939	8.76923	16.5039	30.7692
87.6	0.5	0.659851	1.24249	2.30078	4.59421	8.76923	16.512	30.7698
87.7	0.507202	0.667664	1.25	2.30078	4.60172	8.76923	16.5195	30.7773
87.8	0.499237	0.667664	1.25	2.30032	4.60172	8.76923	16.5195	30.7773
87.9	0.488434	0.668121	1.25046	2.28952	4.60187	8.76968	16.5195	30.7778
88	0.499695	0.678925	1.26172	2.3125	4.61343	8.78049	16.5313	30.8008
88.1	0.511414	0.679382	1.26172	2.31204	4.61343	8.76923	16.5309	30.8008
88.2	0.511414	0.679382	1.26126	2.30905	4.61343	8.76923	16.5313	30.8008
88.3	0.510956	0.679077	1.25	2.31985	4.61343	8.76923	16.5313	30.8008
88.4	0.499695	0.67157	1.25781	2.30859	4.61343	8.76923	16.5313	30.8008
88.5	0.499695	0.671875	1.25812	2.30859	4.61374	8.78125	16.5311	30.8006
88.6	0.499695	0.687195	1.26563	2.30859	4.63251	8.78845	16.5391	30.8086
88.7	0.499695	0.687195	1.26578	2.30905	4.6217	8.7814	16.5395	30.8091
88.8	0.487671	0.675476	1.26953	2.31985	4.62125	8.78094	16.5388	30.8164
88.9	0.468445	0.675476	1.26953	2.30859	4.62125	8.78094	16.5391	30.8164
89	0.480621	0.675934	1.26999	2.30905	4.62125	8.7814	16.5395	30.8286
89.1	0.49173	0.6875	1.28156	2.32813	4.62936	8.79251	16.5623	30.8401
89.2	0.487976	0.695007	1.2886	2.32813	4.63657	8.79657	16.5586	30.8555
89.3	0.487976	0.694702	1.28906	2.32813	4.62906	8.79657	16.5586	30.8552
89.4	0.479858	0.691101	1.28125	2.32031	4.62125	8.78876	16.5508	30.8398
89.5	0.480469	0.691101	1.28094	2.33157	4.62079	8.7883	16.5505	30.8398
89.6	0.47641	0.67984	1.26218	2.30905	4.59827	8.76578	16.5395	30.8398
89.7	0.480164	0.691101	1.28125	2.32813	4.60953	8.77704	16.5503	30.8398
89.8	0.472656	0.683594	1.27374	2.32062	4.60202	8.76923	16.5316	30.8323
89.9	0.480164	0.691101	1.28125	2.32782	4.60922	8.76923	16.5391	30.8477
90	0.468445	0.679382	1.26907	2.31985	4.59	8.76923	16.5269	30.8359
90.1	0.468445	0.679382	1.25827	2.30905	4.60217	8.76968	16.5278	30.8364
90.2	0.480164	0.687195	1.26953	2.32813	4.61298	8.78049	16.5391	30.8594
90.3	0.468445	0.675476	1.26923	2.31595	4.59045	8.75751	16.5273	30.8477
90.4	0.468445	0.675476	1.26172	2.31641	4.60172	8.76501	16.527	30.855
90.5	0.460632	0.667358	1.25345	2.30859	4.59344	8.74969	16.5117	30.8359
90.6	0.460938	0.660156	1.24295	2.30859	4.58249	8.75	16.5237	30.8362
90.7	0.468903	0.67984	1.26953	2.30905	4.59045	8.75751	16.5313	30.8439
90.8	0.487976	0.690643	1.26953	2.33203	4.60953	8.76923	16.5313	30.8594
90.9	0.487671	0.679382	1.26953	2.33203	4.60953	8.76923	16.5309	30.8594
91	0.468903	0.668121	1.25827	2.32813	4.59827	8.75766	16.52	30.8481
91.1	0.472198	0.671417	1.26172	2.32062	4.60202	8.75391	16.5237	30.8519
91.2	0.468445	0.667664	1.26172	2.33954	4.62125	8.76877	16.5313	30.8594
91.3	0.480621	0.667816	1.26218	2.33249	4.6214	8.75797	16.5313	30.8598
91.4	0.480469	0.683594	1.27374	2.34406	4.625	8.76923	16.5316	30.8714
91.5	0.476257	0.679382	1.28125	2.33984	4.60953	8.75705	16.5273	30.8672
91.6	0.476257	0.687195	1.28125	2.33984	4.60953	8.75751	16.5273	30.8672
91.7	0.468445	0.679382	1.27298	2.33939	4.61343	8.74969	16.5313	30.8706
91.8	0.480621	0.67984	1.26218	2.32858	4.61359	8.75015	16.5395	30.8598
91.9	0.479706	0.678925	1.26172	2.32782	4.60562	8.74924	16.5391	30.8594
92	0.468445	0.667358	1.26172	2.32031	4.61343	8.74939	16.5391	30.8598
92.1	0.468445	0.659851	1.26172	2.32031	4.60516	8.74188	16.5391	30.8711
92.2	0.456421	0.648132	1.25	2.31985	4.59	8.73798	16.527	30.8594
92.3	0.449219	0.659698	1.25812	2.3089	4.5903	8.73782	16.5198	30.8592
92.4	0.448914	0.648132	1.25781	2.30859	4.58954	8.72595	16.5195	30.8559
92.5	0.448914	0.65564	1.25735	2.3161	4.59	8.72971	16.5313	30.8667
92.6	0.457184	0.64859	1.25827	2.30905	4.59045	8.7189	16.5317	30.8559
92.7	0.480164	0.659851	1.26953	2.33203	4.60172	8.73016	16.543	30.8672
92.8	0.468445	0.647675	1.25751	2.31985	4.58969	8.72626	16.5313	30.8555
92.9	0.46875	0.648438	1.25031	2.3089	4.5903	8.72626	16.5316	30.8558
93	0.468445	0.648132	1.25	2.30859	4.59	8.71844	16.5308	30.8672
93.1	0.468445	0.64859	1.25046	2.30905	4.59	8.73062	16.52	30.8673
93.2	0.480164	0.659851	1.26172	2.32767	4.58969	8.74142	16.5313	30.8711
93.3	0.468445	0.648132	1.25781	2.30469	4.57047	8.71844	16.5195	30.8594
93.4	0.468445	0.648132	1.25735	2.30469	4.57047	8.71799	16.5195	30.8594
93.5	0.468903	0.648285	1.24655	2.31656	4.57092	8.70688	16.5278	30.8676
93.6	0.480164	0.652039	1.25781	2.32031	4.58173	8.71844	16.5391	30.8789
93.7	0.480164	0.644226	1.25	2.3125	4.57437	8.71063	16.5313	30.8711
93.8	0.480469	0.652649	1.25	2.31281	4.57468	8.7222	16.5433	30.8714
93.9	0.487671	0.667358	1.25	2.32031	4.58218	8.71814	16.5505	30.8789
94	0.468445	0.648132	1.23828	2.30859	4.57016	8.69891	16.5313	30.8672
94.1	0.480621	0.64859	1.23874	2.32077	4.56311	8.70673	16.5317	30.8794
94.2	0.491882	0.659393	1.25	2.33157	4.57437	8.71844	16.543	30.8906
94.3	0.492493	0.648438	1.26202	2.32062	4.57422	8.71844	16.5511	30.8905
94.4	0.499695	0.648132	1.26172	2.32782	4.56265	8.71063	16.5503	30.8789
94.5	0.49939	0.659851	1.26172	2.32031	4.56265	8.71017	16.5391	30.8789
94.6	0.49234	0.659851	1.26172	2.32077	4.57092	8.71078	16.5395	30.8794
94.7	0.503601	0.659546	1.26172	2.34329	4.58173	8.71454	16.5508	30.8906
94.8	0.499695	0.64032	1.24969	2.30859	4.55875	8.70236	16.5391	30.8789
94.9	0.511414	0.64032	1.24219	2.32031	4.57047	8.69891	16.5391	30.8789
95	0.510956	0.651581	1.24219	2.32031	4.57047	8.69891	16.5391	30.8867
95.1	0.499695	0.640015	1.24219	2.32001	4.57047	8.69846	16.5503	30.8867
95.2	0.488281	0.621094	1.23032	2.3089	4.55905	8.6875	16.5276	30.8753
95.3	0.496246	0.636871	1.22748	2.31686	4.56671	8.69547	16.5356	30.883
95.4	0.499695	0.639862	1.24173	2.32031	4.57047	8.69861	16.5388	30.8792
95.5	0.499695	0.628601	1.23047	2.32031	4.57047	8.69891	16.5313	30.8864
95.6	0.5	0.628906	1.23077	2.32062	4.57077	8.69876	16.5316	30.8909
95.7	0.507202	0.648132	1.23828	2.32767	4.59	8.70673	16.5508	30.8984
95.8	0.499695	0.647827	1.23828	2.31641	4.59	8.70642	16.5511	30.8984
95.9	0.500153	0.640778	1.25046	2.31686	4.59	8.69937	16.5591	30.8984
96	0.511414	0.652039	1.26172	2.32813	4.59	8.71063	16.57	30.8984
96.1	0.500153	0.64032	1.23843	2.31686	4.57874	8.70673	16.5515	30.8872
96.2	0.511414	0.648132	1.25391	2.32813	4.60141	8.70673	16.5778	30.8984
96.3	0.510956	0.648132	1.25391	2.32813	4.5939	8.70673	16.5703	30.8984
96.4	0.5	0.648438	1.25421	2.32813	4.59421	8.70703	16.5706	30.8984
96.5	0.507507	0.655945	1.26172	2.33984	4.60953	8.72626	16.5781	30.8984
96.6	0.507507	0.667206	1.26126	2.33984	4.60907	8.72595	16.5781	30.9063
96.7	0.499695	0.647827	1.24219	2.33157	4.59	8.71063	16.5703	30.898
96.8	0.499847	0.640778	1.24265	2.32077	4.60217	8.71109	16.5708	30.8994
96.9	0.503601	0.652039	1.25391	2.33203	4.61313	8.73361	16.5816	30.9214
97	0.503601	0.652039	1.25345	2.33203	4.60562	8.72235	16.5703	30.9102
97.1	0.503906	0.651886	1.24249	2.33234	4.61374	8.72266	16.5706	30.9105
97.2	0.499695	0.636414	1.23828	2.32767	4.60907	8.72626	16.5664	30.9063
97.3	0.500153	0.636871	1.24625	2.31686	4.59827	8.72672	16.5666	30.9184
97.4	0.519226	0.655945	1.25	2.32813	4.60953	8.74939	16.582	30.9292
97.5	0.518768	0.647827	1.24954	2.32782	4.60953	8.74188	16.582	30.9258
97.6	0.5	0.640625	1.23077	2.32062	4.60202	8.73438	16.5741	30.9183
97.7	0.507507	0.64032	1.23828	2.32813	4.60953	8.74924	16.5703	30.9375
97.8	0.507507	0.648132	1.24969	2.32813	4.62094	8.73798	16.5781	30.9372
97.9	0.507965	0.64859	1.23093	2.32858	4.60217	8.73843	16.5786	30.938
98	0.507507	0.648132	1.23001	2.33984	4.61343	8.73798	16.5778	30.9375
98.1	0.519226	0.648132	1.21875	2.33939	4.60172	8.74969	16.5816	30.9488
98.2	0.519684	0.648132	1.21921	2.32904	4.61343	8.75015	16.5708	30.9377
98.3	0.530945	0.659851	1.24219	2.3511	4.61343	8.76096	16.582	30.9414
98.4	0.530792	0.660156	1.24249	2.34015	4.61374	8.75	16.5823	30.9495
98.5	0.534546	0.667664	1.24969	2.34766	4.62906	8.76532	16.5894	30.9566
98.6	0.527039	0.667664	1.24219	2.34735	4.62906	8.76501	16.5856	30.957
98.7	0.519226	0.659851	1.23438	2.33203	4.62079	8.74969	16.5703	30.9492
98.8	0.511414	0.667664	1.24219	2.34375	4.60953	8.76141	16.5703	30.9489
98.9	0.499695	0.65564	1.23001	2.33203	4.60953	8.74969	16.5703	30.9297
99	0.500153	0.64859	1.21921	2.33203	4.60999	8.75015	16.5703	30.9419
99.1	0.511414	0.659393	1.23047	2.33203	4.62125	8.76923	16.582	30.9531
99.2	0.518768	0.648132	1.23047	2.33203	4.62125	8.76877	16.5817	30.9531
99.3	0.507507	0.659851	1.23047	2.33203	4.62094	8.76923	16.5742	30.9531
99.4	0.507507	0.659851	1.23001	2.33203	4.62515	8.76892	16.5742	30.9605
99.5	0.507507	0.659546	1.23093	2.33203	4.62469	8.76141	16.5816	30.9492
99.6	0.507507	0.651581	1.24173	2.33203	4.61343	8.76141	16.5703	30.9492
99.7	0.519531	0.652344	1.23077	2.33234	4.61374	8.76172	16.5703	30.9612
99.8	0.51532	0.659851	1.24609	2.34735	4.62875	8.76923	16.5703	30.9684
99.9	0.503296	0.647675	1.23407	2.32767	4.60953	8.75751	16.5581	30.957
100	0.507813	0.644226	1.22656	2.31686	4.60953	8.76923	16.5469	30.957
100.1	0.515778	0.644684	1.22702	2.32813	4.60999	8.76968	16.5473	30.9688
100.2	0.526733	0.655945	1.23828	2.32813	4.62125	8.78094	16.5583	30.9688
100.3	0.511414	0.647827	1.23047	2.32031	4.61298	8.78094	16.543	30.9688
100.4	0.511414	0.64032	1.24173	2.32031	4.61343	8.78094	16.543	30.9683
100.5	0.511414	0.652039	1.23047	2.31985	4.61343	8.78094	16.543	30.9684
100.6	0.523438	0.652344	1.23047	2.3089	4.62155	8.78079	16.5545	30.9612
100.7	0.53064	0.659088	1.23016	2.32782	4.62064	8.77673	16.5505	30.9763
100.8	0.523438	0.640625	1.22296	2.32062	4.61328	8.78125	16.5506	30.9686
100.9	0.519226	0.636414	1.22656	2.31641	4.59781	8.77673	16.5352	30.9531
101	0.519226	0.644226	1.22656	2.31641	4.59781	8.76923	16.5349	30.9648
101.1	0.519684	0.644684	1.22656	2.32468	4.59045	8.77704	16.5395	30.965
101.2	0.530945	0.655945	1.22656	2.33563	4.60141	8.7775	16.5508	30.9688
101.3	0.530945	0.655945	1.22656	2.32843	4.5939	8.80002	16.5508	30.9688
101.4	0.538757	0.667358	1.22656	2.33594	4.60126	8.78876	16.55	30.9683
101.5	0.5383	0.659851	1.23828	2.33563	4.58218	8.78876	16.5391	30.957
101.6	0.527039	0.659393	1.23798	2.32813	4.59	8.78876	16.5391	30.9688
101.7	0.527039	0.648132	1.23047	2.32813	4.59	8.78876	16.5386	30.9766
101.8	0.527039	0.647827	1.23047	2.32813	4.58954	8.78876	16.5391	30.9766
101.9	0.527039	0.64032	1.23047	2.33984	4.57828	8.79657	16.5391	30.9766
102	0.527039	0.648438	1.23032	2.32797	4.57858	8.79688	16.5394	30.9883
102.1	0.519226	0.648132	1.21875	2.31641	4.59	8.79611	16.5388	30.9805
102.2	0.519226	0.659393	1.21875	2.31641	4.58969	8.79657	16.5313	30.9878
102.3	0.519226	0.64859	1.21921	2.31656	4.58264	8.79703	16.5395	30.977
102.4	0.531403	0.659851	1.23016	2.32031	4.58218	8.80829	16.5508	30.9883
102.5	0.542664	0.659851	1.23438	2.32031	4.5939	8.80798	16.5625	30.9883
102.6	0.530945	0.659546	1.23438	2.33157	4.58218	8.80048	16.562	30.9883
102.7	0.519226	0.647675	1.23001	2.30905	4.58173	8.79657	16.5391	30.9761
102.8	0.530487	0.636414	1.21875	2.31985	4.57047	8.80829	16.5508	30.9763
102.9	0.519684	0.636871	1.21921	2.30905	4.57092	8.80875	16.5509	30.9692
103	0.530945	0.659851	1.23047	2.32031	4.57047	8.82001	16.555	30.9805
103.1	0.530487	0.659393	1.24265	2.32031	4.57047	8.82001	16.5625	30.9805
103.2	0.519531	0.660156	1.25375	2.32062	4.57077	8.82031	16.5628	30.9803
103.3	0.534851	0.667358	1.25	2.32813	4.57828	8.82782	16.5781	30.9844
103.4	0.534546	0.667206	1.25	2.32782	4.57828	8.82736	16.5778	30.9841
103.5	0.527039	0.655945	1.25	2.32031	4.57828	8.8161	16.5703	30.9766
103.6	0.527039	0.667358	1.25	2.31985	4.57828	8.8161	16.5703	30.9766
103.7	0.527496	0.660309	1.25046	2.30905	4.57843	8.81656	16.582	30.977
103.8	0.538757	0.67157	1.26172	2.32031	4.58218	8.84	16.582	31
103.9	0.539063	0.671417	1.26202	2.32062	4.58249	8.85156	16.5823	31.0003
104	0.54657	0.675476	1.26953	2.32813	4.59	8.85861	16.5977	31.0074
104.1	0.546112	0.675476	1.26953	2.32813	4.59	8.84735	16.5972	30.9961
104.2	0.527039	0.667664	1.26126	2.32001	4.58218	8.83954	16.5781	30.9883
104.3	0.527039	0.667358	1.25	2.3125	4.58218	8.83923	16.5781	30.9958
104.4	0.526733	0.659393	1.25781	2.3125	4.58173	8.83173	16.5781	30.9805
104.5	0.530945	0.648132	1.25781	2.3125	4.57047	8.83954	16.5781	30.9883
104.6	0.531403	0.660309	1.25797	2.31296	4.57092	8.84	16.5786	31
104.7	0.542664	0.67157	1.26172	2.32422	4.5939	8.85126	16.5898	31
104.8	0.542664	0.671112	1.26172	2.32422	4.58218	8.8508	16.5895	30.9997
104.9	0.550323	0.667969	1.26984	2.33188	4.5903	8.84766	16.5901	31.012
105	0.54657	0.675476	1.27734	2.32813	4.59781	8.86688	16.5977	31.0191
105.1	0.54657	0.682983	1.27734	2.32813	4.60953	8.86688	16.5977	31.0152
105.2	0.547028	0.668121	1.26999	2.32858	4.59045	8.85953	16.5903	30.9966
105.3	0.550476	0.679382	1.28125	2.33939	4.61313	8.87079	16.6016	31.0078
105.4	0.550476	0.691101	1.28125	2.32813	4.60562	8.8783	16.6016	31.0195
105.5	0.539063	0.67923	1.26984	2.31671	4.59421	8.85938	16.5901	31.0078
105.6	0.558289	0.687195	1.2886	2.33563	4.61343	8.8786	16.6094	31.0195
105.7	0.547028	0.675934	1.26608	2.32858	4.60217	8.8786	16.5981	31.0083
105.8	0.558289	0.68689	1.27734	2.32813	4.61343	8.8786	16.6094	31.0195
105.9	0.557983	0.691101	1.27704	2.32813	4.61298	8.8786	16.6094	31.0269
106	0.538757	0.691101	1.26953	2.33984	4.60172	8.8786	16.6094	31.0156
106.1	0.5383	0.691101	1.26984	2.33939	4.60172	8.8786	16.6094	31.0156
106.2	0.51532	0.678925	1.26563	2.31641	4.59	8.86688	16.5972	31.0039
106.3	0.51532	0.667664	1.26563	2.3161	4.59	8.86688	16.5859	31.0039
106.4	0.51532	0.675476	1.26563	2.30859	4.59781	8.87469	16.5859	31.0039
106.5	0.515778	0.675934	1.26608	2.30905	4.59045	8.87515	16.5864	31.0161
106.6	0.527039	0.687195	1.27704	2.32031	4.60126	8.89783	16.5974	31.0273
106.7	0.519226	0.679382	1.26202	2.3125	4.58218	8.88251	16.582	31.0195
106.8	0.527039	0.6875	1.27765	2.32016	4.59857	8.89063	16.5905	31.0276
106.9	0.527039	0.706421	1.28516	2.31641	4.61734	8.90985	16.6055	31.0352
107	0.526581	0.698914	1.28516	2.31641	4.61734	8.90985	16.6055	31.0349
107.1	0.507965	0.691559	1.2775	2.30905	4.6217	8.9025	16.5981	31.0278
107.2	0.519226	0.710175	1.29297	2.32001	4.63297	8.9133	16.6094	31.0391
107.3	0.519226	0.698914	1.29297	2.31204	4.63251	8.90985	16.6094	31.0508
107.4	0.519073	0.699219	1.29327	2.3089	4.62155	8.91016	16.6097	31.0511
107.5	0.503601	0.706421	1.28906	2.30469	4.61734	8.90594	16.5977	31.0464
107.6	0.503601	0.698914	1.28906	2.30438	4.61734	8.90594	16.6055	31.0352
107.7	0.503601	0.698914	1.28906	2.29688	4.61703	8.90594	16.6052	31.0352
107.8	0.495789	0.691101	1.28125	2.30078	4.60172	8.89813	16.5898	31.0273
107.9	0.496246	0.691101	1.28171	2.30124	4.60217	8.89859	16.5903	31.0278
108	0.507202	0.691101	1.30078	2.30032	4.61343	8.92157	16.6016	31.0391
108.1	0.511414	0.691101	1.29297	2.28906	4.62125	8.92157	16.6016	31.0508
108.2	0.511414	0.691101	1.30078	2.30078	4.62079	8.92157	16.6016	31.0505
108.3	0.511414	0.691101	1.30078	2.30078	4.60953	8.92892	16.6011	31.043
108.4	0.499695	0.679382	1.28906	2.28906	4.59781	8.90594	16.5781	31.0313
108.5	0.499237	0.687195	1.28906	2.28906	4.59781	8.89813	16.5781	31.0313
108.6	0.487976	0.686737	1.28906	2.28906	4.5975	8.90594	16.5781	31.0313
108.7	0.487976	0.675171	1.28906	2.2886	4.60172	8.90564	16.5781	31.0313
108.8	0.487671	0.679382	1.28125	2.28906	4.60172	8.89813	16.5781	31.0313
108.9	0.480164	0.679382	1.28125	2.28876	4.60172	8.89813	16.5781	31.0313
109	0.480164	0.679382	1.28125	2.28125	4.60172	8.89813	16.5778	31.0386
109.1	0.480164	0.679382	1.28125	2.28125	4.60172	8.89813	16.5703	31.0278
109.2	0.480164	0.679382	1.28125	2.28125	4.60126	8.89813	16.5703	31.0386
109.3	0.480164	0.679382	1.28125	2.28079	4.59	8.89767	16.5703	31.0273
109.4	0.487976	0.678925	1.28079	2.26953	4.59	8.89813	16.5699	31.0273
109.5	0.480469	0.660156	1.26202	2.26202	4.59421	8.89032	16.5515	31.0198
109.6	0.487518	0.667664	1.26953	2.26953	4.60172	8.8786	16.5699	31.0273
109.7	0.476257	0.667358	1.27734	2.27704	4.60172	8.89032	16.5586	31.0273
109.8	0.476257	0.659851	1.27734	2.26953	4.60172	8.89032	16.5586	31.0273
109.9	0.476715	0.660309	1.2778	2.26999	4.60999	8.89032	16.5512	31.0395
110	0.499695	0.679382	1.28906	2.29251	4.62125	8.89032	16.5625	31.0508
110.1	0.487976	0.667664	1.28906	2.26953	4.60922	8.8786	16.5508	31.0391
110.2	0.487671	0.667206	1.28876	2.26953	4.60172	8.8786	16.5508	31.0391
110.3	0.480164	0.655945	1.28125	2.26923	4.60172	8.8783	16.5586	31.0391
110.4	0.480164	0.655945	1.28125	2.26172	4.60172	8.8786	16.5586	31.0391
110.5	0.480164	0.667664	1.28125	2.26907	4.60126	8.87079	16.5581	31.0395
110.6	0.468445	0.667664	1.28125	2.25781	4.59	8.8786	16.5469	31.0586
110.7	0.468445	0.667664	1.28125	2.25781	4.59	8.8786	16.5469	31.0586
110.8	0.468903	0.667816	1.28171	2.25827	4.59045	8.87906	16.5473	31.0591
110.9	0.472351	0.663757	1.28516	2.27298	4.5939	8.88205	16.5508	31.0625
111	0.472351	0.675018	1.28516	2.26172	4.5939	8.88251	16.5508	31.0625
111.1	0.472656	0.664063	1.285	2.26202	4.5939	8.88281	16.5511	31.0628
111.2	0.480164	0.67157	1.28125	2.27704	4.60562	8.89032	16.5703	31.0703
111.3	0.480164	0.671265	1.28125	2.26953	4.60562	8.89032	16.57	31.0703
111.4	0.480164	0.663757	1.28125	2.26953	4.60516	8.89032	16.5625	31.0703
111.5	0.480164	0.67157	1.28125	2.28125	4.5939	8.8786	16.5625	31.0699
111.6	0.480164	0.671112	1.28125	2.28079	4.5939	8.8786	16.5625	31.0586
111.7	0.479706	0.648132	1.26953	2.25781	4.58218	8.8786	16.5508	31.0473
111.8	0.468445	0.659851	1.26953	2.25751	4.58218	8.8783	16.5508	31.0699
111.9	0.468445	0.659393	1.26999	2.25	4.58218	8.87079	16.5581	31.0586
112	0.468903	0.64859	1.28125	2.25827	4.58264	8.87079	16.5473	31.0591
112.1	0.479706	0.667206	1.28079	2.28079	4.59344	8.87033	16.5581	31.0699
112.2	0.480164	0.65564	1.26953	2.26907	4.58218	8.85907	16.5586	31.0586
112.3	0.479858	0.648132	1.26953	2.25781	4.58173	8.85907	16.5586	31.0586
112.4	0.473114	0.64859	1.28171	2.25827	4.57092	8.85953	16.5587	31.0587
112.5	0.480164	0.659851	1.29297	2.26923	4.58218	8.87033	16.5625	31.0625
112.6	0.480164	0.659393	1.29297	2.26172	4.58218	8.85907	16.5625	31.0625
112.7	0.479858	0.648132	1.29297	2.26172	4.58218	8.85907	16.5625	31.0625
112.8	0.472656	0.648438	1.29297	2.27374	4.58249	8.85938	16.5706	31.0623
112.9	0.468445	0.65564	1.28125	2.26953	4.57828	8.85516	16.5664	31.0469
113	0.468445	0.648132	1.28125	2.26953	4.57797	8.85486	16.5659	31.0547
113.1	0.480164	0.648132	1.28125	2.27734	4.57047	8.84735	16.5547	31.0547
113.2	0.468445	0.648132	1.28125	2.27689	4.57047	8.84735	16.5547	31.0547
113.3	0.468445	0.647675	1.28079	2.26563	4.57047	8.84735	16.5664	31.0547
113.4	0.46875	0.636414	1.2778	2.26563	4.57047	8.84735	16.5661	31.0547
113.5	0.487671	0.636871	1.28906	2.27734	4.57828	8.84735	16.5586	31.0547
113.6	0.468445	0.647675	1.2886	2.27734	4.57828	8.84689	16.5586	31.0547
113.7	0.468445	0.636414	1.27734	2.27704	4.57828	8.83563	16.5581	31.0542
113.8	0.480164	0.636414	1.27734	2.26953	4.57828	8.84314	16.5469	31.0547
113.9	0.46875	0.636414	1.27734	2.26907	4.57047	8.83563	16.5469	31.0547
114	0.475952	0.636414	1.27734	2.25781	4.57047	8.83563	16.5469	31.0625
114.1	0.460632	0.628296	1.26907	2.25781	4.57047	8.82782	16.5391	31.0547
114.2	0.460632	0.621246	1.26999	2.25827	4.56311	8.82782	16.5512	31.0551
114.3	0.460632	0.64032	1.28125	2.26953	4.57437	8.82782	16.5508	31.0781
114.4	0.460632	0.64032	1.28094	2.26907	4.57437	8.83954	16.5505	31.0781
114.5	0.460632	0.64032	1.27344	2.25781	4.57437	8.83954	16.5547	31.0778
114.6	0.460938	0.640625	1.28156	2.25812	4.56296	8.83984	16.555	31.0706
114.7	0.456726	0.648132	1.27734	2.26532	4.55875	8.83563	16.5508	31.0781
114.8	0.457184	0.648132	1.27734	2.25827	4.5592	8.83578	16.5508	31.0786
114.9	0.472351	0.64032	1.26953	2.26172	4.56265	8.83173	16.543	31.082
115	0.472351	0.64032	1.26953	2.26172	4.56265	8.84344	16.5508	31.082
115.1	0.472198	0.640625	1.26953	2.26984	4.56296	8.84329	16.5511	31.0823
115.2	0.457184	0.648132	1.28125	2.26953	4.57047	8.83954	16.5581	31.0894
115.3	0.468445	0.648132	1.28171	2.26999	4.57092	8.84	16.5473	31.0786
115.4	0.468445	0.655945	1.29251	2.2886	4.58218	8.85126	16.5586	31.0977
115.5	0.468445	0.648132	1.28125	2.27704	4.58218	8.85907	16.57	31.0977
115.6	0.457184	0.644226	1.26999	2.25781	4.57001	8.84735	16.5391	31.0856
115.7	0.467987	0.644226	1.28079	2.25781	4.55875	8.84735	16.5391	31.0781
115.8	0.456726	0.644226	1.26953	2.25781	4.55875	8.85907	16.5508	31.0898
115.9	0.457184	0.644684	1.26999	2.25827	4.5592	8.85953	16.5512	31.0903
116	0.460327	0.659546	1.27344	2.26172	4.56265	8.86298	16.5547	31.0938
116.1	0.45282	0.652039	1.26172	2.26172	4.56235	8.87079	16.5547	31.0933
116.2	0.453125	0.652344	1.27374	2.26202	4.55515	8.87064	16.5628	31.0823
116.3	0.460632	0.659851	1.28125	2.26953	4.56265	8.86688	16.5699	31.0898
116.4	0.448914	0.648132	1.26953	2.26953	4.55093	8.85516	16.5469	31.0859
116.5	0.448914	0.659393	1.26953	2.26953	4.55093	8.85516	16.5469	31.0859
116.6	0.449371	0.64859	1.26999	2.26953	4.55139	8.85562	16.547	31.0861
116.7	0.464539	0.652039	1.27344	2.26172	4.55484	8.85907	16.543	31.082
116.8	0.464844	0.652039	1.27374	2.25031	4.55515	8.87109	16.5433	31.0823
116.9	0.471893	0.652344	1.28125	2.26953	4.56265	8.86688	16.5508	31.0894
117	0.460632	0.667664	1.28125	2.26953	4.56265	8.8783	16.5508	31.0898
117.1	0.448608	0.648132	1.26953	2.24609	4.55093	8.85907	16.5386	31.0781
117.2	0.441101	0.65564	1.26953	2.24609	4.55124	8.85907	16.5391	31.0777
117.3	0.449371	0.64859	1.26999	2.24655	4.5592	8.85953	16.5395	31.0669
117.4	0.460632	0.659851	1.28125	2.25751	4.57016	8.87079	16.5505	31.0859
117.5	0.460632	0.659851	1.28094	2.25	4.56265	8.87814	16.543	31.0859
117.6	0.448761	0.648438	1.26202	2.23859	4.55124	8.85547	16.5316	31.0745
117.7	0.445007	0.655945	1.26953	2.2464	4.55875	8.87469	16.5391	31.0817
117.8	0.437195	0.648132	1.26907	2.24579	4.55093	8.86688	16.5308	31.0781
117.9	0.437653	0.648132	1.25827	2.23904	4.55139	8.86703	16.52	31.0786
118	0.448914	0.648132	1.26953	2.25751	4.57437	8.87079	16.5313	31.0898
118.1	0.448608	0.648132	1.26953	2.25031	4.56265	8.8786	16.5313	31.0894
118.2	0.453125	0.648438	1.26984	2.25781	4.56296	8.87845	16.5316	31.0862
118.3	0.448914	0.644226	1.27689	2.2464	4.55875	8.86298	16.5273	31.082
118.4	0.448914	0.644226	1.26563	2.25391	4.57047	8.86298	16.527	31.082
118.5	0.456726	0.644684	1.26578	2.25406	4.5592	8.86343	16.52	31.0825
118.6	0.448914	0.659546	1.26172	2.25	4.56219	8.86688	16.5234	31.0977
118.7	0.448914	0.652039	1.26172	2.25	4.55093	8.86688	16.5308	31.0974
118.8	0.448914	0.651581	1.26953	2.24954	4.55139	8.86688	16.5195	31.0898
118.9	0.449371	0.64859	1.26953	2.23874	4.56265	8.87906	16.52	31.0903
119	0.448456	0.648132	1.25781	2.23828	4.55093	8.8786	16.5195	31.0898
119.1	0.437195	0.647827	1.25781	2.23798	4.55093	8.8786	16.5195	31.0898
119.2	0.4375	0.640625	1.25781	2.23077	4.55124	8.87891	16.5198	31.1019
119.3	0.445007	0.648132	1.25781	2.23828	4.55844	8.89813	16.5273	31.1094
119.4	0.437195	0.64032	1.26172	2.23001	4.54312	8.89001	16.5191	31.1016
119.5	0.43689	0.652039	1.25	2.23047	4.54312	8.89032	16.5195	31.1016
119.6	0.441559	0.652039	1.25046	2.23093	4.54358	8.89078	16.52	31.102
119.7	0.452362	0.651581	1.27298	2.24173	4.55438	8.90158	16.5308	31.1206
119.8	0.441559	0.640778	1.26172	2.23093	4.54358	8.90204	16.52	31.1098
119.9	0.452362	0.651581	1.26172	2.24173	4.55438	8.90204	16.5427	31.1211
120	0.429382	0.636414	1.23828	2.21921	4.53186	8.89032	16.5234	31.1094
120.1	0.441406	0.648438	1.25031	2.24249	4.55469	8.90234	16.5355	31.1209
120.2	0.456726	0.667664	1.25781	2.26126	4.55093	8.91766	16.5508	31.1172
120.3	0.456726	0.667664	1.26923	2.25	4.55093	8.91766	16.5503	31.1172
120.4	0.456726	0.667358	1.26172	2.25	4.55093	8.91766	16.5391	31.1172
120.5	0.456726	0.659851	1.26172	2.23798	4.55093	8.91766	16.5388	31.1172
120.6	0.468445	0.67157	1.26172	2.24219	4.56265	8.92938	16.543	31.1172
120.7	0.468445	0.67157	1.26172	2.24219	4.56235	8.92908	16.543	31.1172
120.8	0.468445	0.67157	1.26172	2.23047	4.56219	8.92157	16.543	31.1172
120.9	0.468445	0.679382	1.26172	2.24219	4.55093	8.92938	16.5508	31.1172
121	0.468445	0.678925	1.26172	2.24219	4.55093	8.92938	16.5508	31.1172
121.1	0.46814	0.667664	1.26202	2.24954	4.55093	8.92938	16.5508	31.1289
121.2	0.468445	0.667664	1.26923	2.23828	4.55048	8.9411	16.5508	31.1289
121.3	0.468445	0.667664	1.26172	2.23828	4.53922	8.94064	16.5503	31.1289
121.4	0.468445	0.667664	1.26126	2.23828	4.53922	8.9411	16.5391	31.1289
121.5	0.468445	0.667358	1.25	2.23798	4.53922	8.9411	16.5391	31.1289
121.6	0.467987	0.67157	1.26172	2.23047	4.53891	8.9411	16.5388	31.1367
121.7	0.468445	0.67157	1.26172	2.23047	4.5314	8.94846	16.543	31.1367
121.8	0.468445	0.67157	1.26923	2.23047	4.54312	8.93719	16.543	31.1367
121.9	0.468445	0.67157	1.26172	2.23047	4.54266	8.93719	16.5425	31.1367
122	0.468445	0.678925	1.26172	2.23047	4.5314	8.93719	16.5313	31.1364
122.1	0.468445	0.667664	1.26172	2.24173	4.5314	8.94891	16.5391	31.1289
122.2	0.468445	0.667664	1.26126	2.23047	4.5314	8.94861	16.5391	31.1406
122.3	0.468445	0.667664	1.25	2.23047	4.5314	8.94891	16.5391	31.1406
122.4	0.456726	0.655945	1.25	2.21875	4.51968	8.93719	16.5386	31.1289
122.5	0.456726	0.655945	1.25	2.21844	4.51938	8.93719	16.5273	31.1289
122.6	0.445007	0.667664	1.24954	2.21124	4.51187	8.93674	16.527	31.1289
122.7	0.445007	0.667358	1.23828	2.21844	4.50015	8.93719	16.5273	31.1289
122.8	0.445007	0.659851	1.24609	2.21829	4.51187	8.93689	16.5269	31.1284
122.9	0.445007	0.659851	1.24579	2.20703	4.51187	8.92938	16.5156	31.1172
123	0.445007	0.659851	1.23828	2.20703	4.51187	8.93719	16.5273	31.1172
123.1	0.444702	0.659851	1.23828	2.20703	4.51187	8.93719	16.527	31.1172
123.2	0.429382	0.659851	1.25	2.20703	4.51187	8.93719	16.5195	31.1172
123.3	0.437195	0.659851	1.24954	2.20657	4.51187	8.93719	16.5195	31.1172
123.4	0.429382	0.659851	1.23828	2.19531	4.51141	8.94846	16.5308	31.1172
123.5	0.437195	0.659851	1.23828	2.19531	4.50015	8.93719	16.5195	31.1172
123.6	0.437195	0.659851	1.23798	2.19531	4.50015	8.93719	16.5273	31.1172
123.7	0.429382	0.659851	1.23047	2.19501	4.50015	8.94501	16.5273	31.1172
123.8	0.428925	0.659851	1.23047	2.1875	4.50015	8.94501	16.5273	31.1172
123.9	0.417664	0.659851	1.23001	2.19922	4.50015	8.94501	16.5388	31.1172
124	0.417664	0.659851	1.22656	2.19922	4.50015	8.94501	16.5313	31.1172
124.1	0.417664	0.659851	1.22656	2.19876	4.50797	8.95673	16.5386	31.1172
124.2	0.417664	0.667664	1.22656	2.1875	4.50797	8.95673	16.5273	31.1172
124.3	0.417664	0.667206	1.22656	2.18719	4.50766	8.95673	16.5388	31.125
124.4	0.429382	0.667664	1.23828	2.19141	4.51187	8.98016	16.543	31.1367
124.5	0.418121	0.656403	1.22702	2.18796	4.51233	8.9686	16.5313	31.1255
124.6	0.429382	0.667664	1.23828	2.19095	4.52313	8.98016	16.5313	31.1364
124.7	0.429382	0.667664	1.23798	2.1875	4.51187	8.98016	16.5391	31.1292
124.8	0.440796	0.679382	1.24219	2.19922	4.5314	8.99142	16.5508	31.1484
124.9	0.421112	0.678925	1.23001	2.19876	4.51877	8.98016	16.5499	31.1363
125	0.42157	0.679382	1.23047	2.19922	4.51968	8.99142	16.5391	31.1367
125.1	0.42157	0.667664	1.23001	2.19922	4.51968	8.98016	16.5388	31.1364
125.2	0.42157	0.667664	1.21875	2.19891	4.51968	8.98798	16.5391	31.1289
125.3	0.42157	0.667664	1.23047	2.19141	4.51938	8.98767	16.5391	31.1289
125.4	0.422028	0.668121	1.23093	2.19186	4.51233	8.98062	16.5395	31.1411
125.5	0.432831	0.678925	1.24173	2.20221	4.52313	8.99142	16.5503	31.1514
125.6	0.42157	0.679382	1.23047	2.17969	4.51141	8.98016	16.5503	31.1289
125.7	0.42157	0.679382	1.23828	2.1875	4.50015	8.98016	16.5388	31.1289
125.8	0.422028	0.668121	1.23843	2.18796	4.51233	8.98062	16.5317	31.1294
125.9	0.433289	0.691101	1.24219	2.19922	4.52328	9.0036	16.543	31.1406
126	0.421112	0.679382	1.23047	2.1875	4.50406	8.99142	16.5425	31.1284
126.1	0.410156	0.679688	1.24203	2.1875	4.50436	8.98047	16.5316	31.1175
126.2	0.417664	0.675476	1.23828	2.19922	4.51187	8.99579	16.5391	31.1367
126.3	0.417664	0.675476	1.23828	2.19876	4.51968	8.99579	16.5388	31.1367
126.4	0.417664	0.675476	1.23782	2.1875	4.51968	9.00751	16.5391	31.1367
126.5	0.418121	0.675934	1.22702	2.19968	4.52014	9.00797	16.5395	31.1372
126.6	0.429382	0.687195	1.23828	2.21094	4.54312	9.01923	16.5508	31.1484
126.7	0.429382	0.687195	1.23798	2.2114	4.54312	9.01877	16.5508	31.1484
126.8	0.429382	0.687195	1.21875	2.2222	4.54312	9.01532	16.5503	31.1484
126.9	0.42157	0.691101	1.23047	2.22266	4.55484	9.01968	16.5625	31.1602
127	0.429382	0.698914	1.23828	2.23047	4.56265	9.03876	16.5781	31.1677
127.1	0.429382	0.698914	1.23782	2.23047	4.56265	9.02704	16.5781	31.1602
127.2	0.42157	0.691101	1.21875	2.23047	4.55515	9.03049	16.5817	31.1523
127.3	0.429382	0.698914	1.22626	2.23782	4.57047	9.02704	16.582	31.1602
127.4	0.42984	0.699371	1.21921	2.22702	4.57843	9.0275	16.582	31.1606
127.5	0.440948	0.710938	1.23077	2.25031	4.58249	9.03906	16.5823	31.1722
127.6	0.429382	0.698914	1.23047	2.25	4.58173	9.03876	16.582	31.1719
127.7	0.429382	0.698914	1.23001	2.24969	4.57047	9.03876	16.582	31.1719
127.8	0.437195	0.707184	1.23828	2.25781	4.59	9.04657	16.5977	31.1797
127.9	0.437195	0.718445	1.22656	2.26953	4.58969	9.04657	16.5977	31.1797
128	0.437195	0.717987	1.23828	2.26953	4.58218	9.04703	16.5977	31.1875
128.1	0.437195	0.706726	1.22656	2.26953	4.59	9.05829	16.5977	31.187
128.2	0.437653	0.718597	1.22702	2.27734	4.60172	9.06656	16.5981	31.1759
128.3	0.460938	0.734375	1.25031	2.30109	4.61343	9.08984	16.6136	31.1917
128.4	0.468445	0.730164	1.25781	2.30829	4.61374	9.09735	16.6206	31.1992
128.5	0.476715	0.750153	1.25827	2.30905	4.62952	9.10562	16.6181	31.2075
128.6	0.488434	0.761719	1.27734	2.32813	4.64078	9.1286	16.6484	31.2109
128.7	0.499237	0.768768	1.27658	2.32797	4.64032	9.11597	16.6475	31.2108
128.8	0.488434	0.746246	1.25735	2.32422	4.62875	9.10562	16.625	31.2067
128.9	0.488739	0.757965	1.25827	2.31686	4.62201	9.10562	16.6255	31.1997
129	0.511414	0.78125	1.26999	2.3403	4.65295	9.14032	16.6481	31.2109
129.1	0.5	0.789063	1.27328	2.35187	4.65359	9.12891	16.6331	31.2112
129.2	0.508759	0.789246	1.25034	2.35971	4.69266	9.138	16.6417	31.2195
129.3	0.547333	0.816101	1.24701	2.38373	4.72763	9.17593	16.6775	31.2583
129.4	0.57782	0.820007	1.24966	2.39014	4.78091	9.1864	16.7114	31.2711
129.5	0.566559	0.819702	1.24298	2.36844	4.80139	9.18719	16.7117	31.3086
129.6	0.611115	0.857819	1.27158	2.47156	4.83795	9.21844	16.6894	31.2872
129.7	0.647675	0.83783	1.26782	2.56171	4.75046	9.19891	16.4794	31.285
129.8	0.542328	0.745789	0.838257	2.0314	4.6178	9.16217	16.8018	30.883
129.9	0.042511	0.461426	1.93689	2.99252	4.42142	9.263	17.338	31.6522
130	0.526123	0.458313	1.24753	2.34766	4.44846	8.85501	15.7388	31.8352
130.1	0.68158	0.820801	0.751556	1.85172	4.66998	8.93219	15.8964	27.3659
130.2	0.364868	0.527191	1.42844	2.50345	4.07611	8.55173	15.9384	32.7253
130.3	0.231262	0.478607	0.999847	1.63205	4.36688	8.75534	11.7289	27.1774
130.4	0.323608	0.641876	0.473297	0.813446	3.76062	8.44986	7.59845	19.1406
130.5	0.397369	0.414856	0.387665	0.579529	2.67923	6.44781	4.88205	12.333
130.6	0.377045	0.33017	0.431732	0.512054	1.75876	4.48987	3.31329	8.34659
130.7	0.290619	0.298126	0.35733	0.395142	1.177	2.98016	2.41858	5.71515
130.8	0.269226	0.211884	0.308258	0.297333	0.910461	2.32001	1.7692	4.38687
130.9	0.276245	0.199219	0.269379	0.285156	0.640289	1.5578	1.40967	3.43109
131	0.268768	0.199371	0.188446	0.28952	0.613434	1.30908	1.25125	3.13687
131.1	0.268616	0.210632	0.241089	0.307495	0.550629	1.26813	1.18954	2.94846
131.2	0.241425	0.190643	0.213593	0.311584	0.541412	1.12079	1.09985	2.7886
131.3	0.241425	0.178131	0.163605	0.279999	0.471558	1.03003	0.998291	2.61642
131.4	0.206726	0.144379	0.128143	0.237518	0.448273	0.97641	0.925476	2.47656
131.5	0.218903	0.168121	0.130157	0.22702	0.410767	0.961884	0.887177	2.41968
131.6	0.222351	0.163605	0.144836	0.222656	0.394196	0.933594	0.843262	2.39438
131.7	0.191437	0.14032	0.140625	0.178436	0.352051	0.871124	0.78125	2.28986
131.8	0.160309	0.129059	0.141418	0.141876	0.340454	0.829071	0.731415	2.25876
131.9	0.159698	0.128113	0.159668	0.147949	0.351227	0.85907	0.730774	2.23077
132	0.148285	0.120453	0.140289	0.148438	0.321381	0.839996	0.710938	2.21951
132.1	0.167999	0.120636	0.148773	0.156738	0.363281	0.859863	0.711273	2.22781
132.2	0.18689	0.136108	0.155457	0.17923	0.359222	0.866882	0.718445	2.24921
132.3	0.170776	0.120331	0.14032	0.159363	0.323914	0.850464	0.691406	2.19827
132.4	0.139862	0.0970459	0.120636	0.11673	0.327972	0.81955	0.648438	2.15671
132.5	0.136078	0.120789	0.129059	0.105621	0.332642	0.80719	0.660614	2.1481
132.6	0.140625	0.128113	0.140472	0.121399	0.332489	0.788269	0.660461	2.12875
132.7	0.139526	0.10907	0.117188	0.108917	0.312653	0.75705	0.640625	2.11719
132.8	0.116882	0.105316	0.116852	0.0860901	0.300934	0.733734	0.617645	2.09467
132.9	0.128906	0.120636	0.120941	0.0975037	0.301239	0.738281	0.60968	2.10922
133	0.136871	0.10907	0.109528	0.0978088	0.308899	0.737976	0.601563	2.0864
133.1	0.147827	0.104858	0.109375	0.0898438	0.312195	0.725952	0.578125	2.08563
133.2	0.132843	0.102051	0.113617	0.0823669	0.293457	0.711426	0.571106	2.06284
133.3	0.148132	0.120331	0.121094	0.101563	0.300934	0.729706	0.570313	2.07001
133.4	0.148285	0.105316	0.109528	0.0899963	0.29718	0.718597	0.559052	2.05078
133.5	0.151886	0.109375	0.121399	0.10141	0.301239	0.722656	0.570618	2.05078
133.6	0.14859	0.120789	0.132813	0.0898438	0.312317	0.730164	0.57077	2.03171
133.7	0.160156	0.109375	0.121094	0.0898438	0.293427	0.710938	0.570618	2.0311
133.8	0.178925	0.127808	0.128448	0.0976563	0.312653	0.725952	0.57782	2.02734
133.9	0.156097	0.105621	0.117645	0.0859375	0.300934	0.706726	0.559052	2.01563
134	0.167206	0.116425	0.128906	0.0973511	0.300934	0.706421	0.570313	2.01532
134.1	0.15625	0.105164	0.137024	0.0901489	0.309052	0.698761	0.570618	2.00812
134.2	0.167328	0.10907	0.136871	0.0903015	0.308899	0.687195	0.559052	2.00827
134.3	0.167816	0.11734	0.140625	0.101563	0.324829	0.699066	0.57077	2.01953
134.4	0.171112	0.128296	0.152344	0.101563	0.335632	0.702362	0.582031	2.01923
134.5	0.160156	0.120636	0.140472	0.0898438	0.312958	0.687195	0.57016	2.00031
134.6	0.167206	0.108765	0.14032	0.0820313	0.320465	0.679382	0.550781	2.01172
134.7	0.167816	0.109528	0.140625	0.0898438	0.320618	0.679382	0.551239	2.01218
134.8	0.17157	0.120331	0.14032	0.101563	0.335632	0.679382	0.5625	2.02298
134.9	0.182495	0.120483	0.132813	0.101563	0.324371	0.679382	0.562195	2.01141
135	0.171875	0.113586	0.144836	0.101563	0.332031	0.679382	0.554993	2.01157
135.1	0.178925	0.136108	0.140625	0.0976563	0.316559	0.678925	0.550781	1.99609
135.2	0.175476	0.128601	0.140167	0.0971985	0.316254	0.667664	0.550781	1.99564
135.3	0.168121	0.132507	0.129364	0.0903015	0.31311	0.660309	0.542969	1.97672
135.4	0.190796	0.14032	0.140625	0.101105	0.323914	0.671265	0.542969	1.98047
135.5	0.171112	0.128601	0.128601	0.0778198	0.300934	0.659393	0.53125	1.96829
135.6	0.160156	0.132355	0.125305	0.0745239	0.300934	0.640625	0.523743	1.94952
135.7	0.167816	0.129059	0.13327	0.082489	0.301392	0.648132	0.519989	1.95718
135.8	0.17157	0.136108	0.132355	0.089386	0.312195	0.636414	0.519531	1.94922
135.9	0.171417	0.128906	0.121399	0.0784302	0.301239	0.648132	0.519379	1.94952
136	0.164215	0.125153	0.125458	0.0746765	0.297485	0.636414	0.504364	1.94531
136.1	0.175476	0.147675	0.136261	0.0859375	0.308441	0.636414	0.515625	1.94531
136.2	0.175018	0.136414	0.136414	0.0973511	0.312195	0.636108	0.51532	1.94531
136.3	0.175934	0.136566	0.129364	0.098114	0.301392	0.629059	0.50827	1.94547
136.4	0.179382	0.132507	0.132813	0.101563	0.312347	0.632507	0.511719	1.94141
136.5	0.190796	0.14032	0.132813	0.101105	0.304382	0.63205	0.511261	1.94141
136.6	0.183289	0.14032	0.132355	0.101563	0.30484	0.628601	0.5	1.94095
136.7	0.178925	0.128601	0.10907	0.0895386	0.293121	0.616882	0.499695	1.91766
136.8	0.167969	0.128448	0.10968	0.0818787	0.292969	0.628601	0.492493	1.91
136.9	0.175476	0.136108	0.117188	0.0859375	0.297028	0.628143	0.5	1.90625
137	0.175171	0.128601	0.11673	0.0859375	0.296722	0.616882	0.5	1.90625
137.1	0.159851	0.120789	0.109375	0.078125	0.281403	0.60907	0.49173	1.91016
137.2	0.17157	0.132507	0.109833	0.0785828	0.281403	0.609528	0.480927	1.91061
137.3	0.17157	0.132507	0.121094	0.101563	0.281403	0.620331	0.492188	1.92142
137.4	0.17157	0.132507	0.132507	0.101563	0.281097	0.620483	0.492188	1.89844
137.5	0.179077	0.14032	0.125	0.101105	0.285309	0.612976	0.499695	1.89813
137.6	0.159698	0.128906	0.120941	0.0784302	0.273895	0.608917	0.480774	1.89093
137.7	0.155945	0.147827	0.117188	0.0859375	0.281403	0.605164	0.488281	1.89844
137.8	0.155945	0.14032	0.117188	0.0934448	0.281403	0.605164	0.487823	1.89844
137.9	0.167816	0.148132	0.11734	0.0863953	0.289215	0.605316	0.47702	1.90671
138	0.17157	0.148132	0.132355	0.0976563	0.289215	0.60907	0.5	1.91797
138.1	0.171112	0.148132	0.128906	0.108917	0.28891	0.608612	0.499695	1.91797
138.2	0.159851	0.151581	0.121094	0.0898438	0.285309	0.601257	0.484375	1.9097
138.3	0.159851	0.14032	0.120636	0.0898438	0.285309	0.601257	0.483917	1.89844
138.4	0.171112	0.140015	0.10907	0.0895386	0.292664	0.60907	0.472198	1.89844
138.5	0.159851	0.132507	0.101868	0.0820313	0.281403	0.60907	0.46875	1.89813
[truncated: 5,819 more rows]

## Sheet: Fig. 1E - SPR R140Q-2Q1Fab
Fig. 1E - Multi cycle SPR of IDH2R140Q-HLA-B7 with 2Q1-Fab
IDH2 R140Q/HLA-B*07:02 with 2Q1-Fab
Time (secs)	6.25 nM	12.5 nM	25 nM	50 nM	100 nM	200 nM	400 nM	800 nM
-59.952	-0.00126	-0.194316	-0.0426436	-0.22935	-0.0440779	-0.046794	-0.046794	-0.093791
-59.852	-0.0161538	-0.187632	-0.0478613	-0.244242	-0.0470986	-0.0560708	-0.0560708	-0.0988257
-59.752	-0.0159608	-0.18338	-0.0299988	-0.243561	-0.0469056	-0.0492859	-0.0492859	-0.100189
-59.652	-0.0157979	-0.183217	-0.0257772	-0.24999	-0.035024	-0.0519613	-0.0519613	-0.0967611
-59.552	-0.00798	-0.181346	-0.0295206	-0.239817	-0.0387678	-0.0492963	-0.0492963	-0.0786234
-59.452	-0.0136616	-0.177175	-0.0392658	-0.249562	-0.0485126	-0.0515339	-0.0515339	-0.0805561
-59.352	-0.0169882	-0.180501	-0.0252583	-0.247274	-0.0424704	-0.0508017	-0.0508017	-0.0876362
-59.252	-0.021576	-0.181336	-0.0237427	-0.234039	-0.0275269	-0.0436707	-0.0436707	-0.0869141
-59.152	-0.0246989	-0.168681	-0.0268657	-0.233409	-0.0111186	-0.0585124	-0.0585124	-0.0644023
-59.052	-0.0289814	-0.178579	-0.025197	-0.239247	0.000865	-0.0566914	-0.0566914	-0.0763445
-58.952	-0.0181886	-0.185608	-0.0225526	-0.238464	-0.000549	-0.0637208	-0.0637208	-0.056183
-58.852	-0.029958	-0.18395	-0.0188494	-0.250234	-0.00402	-0.0642292	-0.0642292	-0.0521746
-58.752	-0.0308432	-0.178731	-0.00161	-0.243154	-0.0147604	-0.0529379	-0.0529379	-0.0507101
-58.652	-0.0250244	-0.178528	0.00391	-0.247009	-0.0223694	-0.0433655	-0.0433655	-0.0508118
-58.552	-0.0280864	-0.170359	0.0049	-0.256175	-0.041209	-0.0423686	-0.0423686	-0.0518593
-58.452	-0.0229797	-0.170715	-0.00156	-0.253265	-0.036438	-0.0488281	-0.0488281	-0.0623779
-58.352	-0.0173137	-0.166911	0.00225	-0.247111	-0.0343425	-0.0450237	-0.0450237	-0.0546671
-58.252	-0.00953	-0.159617	-0.00218	-0.243724	-0.0443829	-0.0494488	-0.0494488	-0.0647076
-58.152	-0.0273539	-0.171336	-0.0138957	-0.249827	-0.0581462	-0.0611674	-0.0611674	-0.0825297
-58.052	-0.0312704	-0.163686	-0.0140585	-0.249502	-0.0679831	-0.0533652	-0.0533652	-0.0826925
-57.952	-0.0211591	-0.164988	-0.00364	-0.245189	-0.081004	-0.0587262	-0.0587262	-0.0933636
-57.852	-0.0125123	-0.156494	-0.0124817	-0.248413	-0.0940858	-0.0558473	-0.0558473	-0.10675
-57.752	-0.0188193	-0.159048	-0.0248923	-0.243154	-0.100698	-0.0645041	-0.0645041	-0.114919
-57.652	-0.0164185	-0.158203	-0.0398254	-0.252167	-0.111572	-0.0697632	-0.0697632	-0.118317
-57.552	-0.0227151	-0.168742	-0.0386455	-0.256907	-0.110392	-0.0626321	-0.0626321	-0.123057
-57.452	-0.0230409	-0.164826	-0.0369264	-0.245026	-0.108673	-0.0568544	-0.0568544	-0.117279
-57.352	-0.0215762	-0.169464	-0.0410768	-0.253418	-0.107208	-0.0553896	-0.0553896	-0.115814
-57.252	-0.0287166	-0.172851	-0.0427547	-0.266479	-0.108398	-0.0625301	-0.0625301	-0.119201
-57.152	-0.0209453	-0.155253	-0.0368754	-0.268565	-0.104869	-0.0508525	-0.0508525	-0.121287
-57.052	-0.0223088	-0.154572	-0.0418093	-0.258209	-0.103882	-0.052216	-0.052216	-0.110443
-56.952	-0.0313208	-0.157633	-0.0531714	-0.255656	-0.107096	-0.0574744	-0.0574744	-0.121805
-56.852	-0.0227662	-0.157227	-0.040558	-0.252899	-0.10669	-0.0509644	-0.0509644	-0.119049
-56.752	-0.0275166	-0.14977	-0.0453084	-0.255605	-0.105336	-0.0474141	-0.0474141	-0.121755
-56.652	-0.0229797	-0.15509	-0.032959	-0.251068	-0.0951843	-0.0489807	-0.0489807	-0.109406
-56.552	-0.0267841	-0.162954	-0.0311482	-0.243154	-0.0985004	-0.0565388	-0.0565388	-0.11321
-56.452	-0.0312601	-0.154002	-0.0239053	-0.234202	-0.103465	-0.0477396	-0.0477396	-0.112071
-56.352	-0.0353292	-0.148214	-0.021871	-0.232168	-0.10143	-0.0457052	-0.0457052	-0.115652
-56.252	-0.0255839	-0.142222	-0.0255534	-0.230235	-0.0915324	-0.0437724	-0.0437724	-0.108103
-56.152	-0.0267843	-0.131704	-0.0328573	-0.219716	-0.0967916	-0.0449728	-0.0449728	-0.113057
-56.052	-0.0275167	-0.13619	-0.0373434	-0.226064	-0.103139	-0.0513204	-0.0513204	-0.117849
-55.952	-0.0254826	-0.138215	-0.0393681	-0.224518	-0.0993962	-0.051331	-0.051331	-0.113617
-55.852	-0.0326738	-0.143209	-0.0521747	-0.231221	-0.100972	-0.0625811	-0.0625811	-0.121297
-55.752	-0.0332439	-0.146128	-0.0471294	-0.234141	-0.0973003	-0.0593975	-0.0593975	-0.11201
-55.652	-0.0346985	-0.135559	-0.0523376	-0.239044	-0.104553	-0.0605469	-0.0605469	-0.113159
-55.552	-0.037984	-0.146657	-0.0596821	-0.242635	-0.121266	-0.0678912	-0.0678912	-0.1144
-55.452	-0.0383504	-0.13561	-0.0562947	-0.227529	-0.128042	-0.0607503	-0.0607503	-0.117116
-55.352	-0.0405376	-0.139354	-0.0600383	-0.231272	-0.114451	-0.0548198	-0.0548198	-0.115245
-55.252	-0.0467734	-0.146078	-0.0667624	-0.237997	-0.120687	-0.0437216	-0.0437216	-0.113668
-55.152	-0.0528768	-0.142019	-0.0627035	-0.24175	-0.122732	-0.0474752	-0.0474752	-0.119771
-55.052	-0.0535581	-0.146759	-0.073059	-0.252106	-0.127472	-0.0522153	-0.0522153	-0.112488
-54.952	-0.0484011	-0.147217	-0.0740054	-0.241333	-0.122315	-0.0470583	-0.0470583	-0.111389
-54.852	-0.0448606	-0.157745	-0.0784301	-0.251373	-0.115021	-0.0514829	-0.0514829	-0.115814
-54.752	-0.0556437	-0.152751	-0.0617167	-0.252482	-0.115641	-0.0521037	-0.0521037	-0.11082
-54.652	-0.0448507	-0.140096	-0.0607809	-0.247793	-0.117055	-0.0535177	-0.0535177	-0.0983175
-54.552	-0.0464174	-0.139618	-0.0603028	-0.243256	-0.104706	-0.0489808	-0.0489808	-0.0993958
-54.452	-0.0476176	-0.140818	-0.0615031	-0.240397	-0.105906	-0.0384623	-0.0384623	-0.1067
-54.352	-0.0457459	-0.136749	-0.0596313	-0.242584	-0.104034	-0.0365906	-0.0365906	-0.0968628
-54.252	-0.0514221	-0.144775	-0.0554504	-0.244507	-0.0979919	-0.0422668	-0.0422668	-0.114563
-54.152	-0.0549113	-0.149821	-0.0609843	-0.249552	-0.107096	-0.045756	-0.045756	-0.10789
-54.052	-0.0424601	-0.151286	-0.0541484	-0.251017	-0.108561	-0.0411173	-0.0411173	-0.109355
-53.952	-0.039968	-0.152547	-0.0577597	-0.24291	-0.115438	-0.0386252	-0.0386252	-0.106863
-53.852	-0.0288187	-0.145457	-0.0620829	-0.242991	-0.12617	-0.0391947	-0.0391947	-0.107432
-53.752	-0.0323995	-0.143422	-0.0641073	-0.24706	-0.129751	-0.0371603	-0.0371603	-0.105398
-53.652	-0.0392863	-0.144206	-0.0705058	-0.251597	-0.132579	-0.0379435	-0.0379435	-0.106181
-53.552	-0.0476176	-0.140818	-0.0652568	-0.252269	-0.129496	-0.0401714	-0.0401714	-0.106547
-53.452	-0.0409444	-0.145864	-0.0687459	-0.257314	-0.124868	-0.0457052	-0.0457052	-0.0983175
-53.352	-0.0431418	-0.140249	-0.0626425	-0.259511	-0.109243	-0.041799	-0.041799	-0.100027
-53.252	-0.0424601	-0.139567	-0.0680643	-0.25883	-0.108561	-0.03892	-0.03892	-0.105448
-53.152	-0.0448608	-0.141968	-0.0667114	-0.245758	-0.107208	-0.0436707	-0.0436707	-0.096283
-53.052	-0.0457967	-0.142904	-0.0673422	-0.242635	-0.09847	-0.0405476	-0.0405476	-0.0875448
-52.952	-0.0431924	-0.140299	-0.0687966	-0.240031	-0.0897622	-0.0262246	-0.0262246	-0.0844521
-52.852	-0.0422974	-0.139404	-0.0679017	-0.225708	-0.0715333	-0.0197144	-0.0197144	-0.0840455
-52.752	-0.0476174	-0.144724	-0.0732217	-0.232737	-0.0707498	-0.0111184	-0.0111184	-0.083262
-52.652	-0.0432434	-0.14035	-0.0688477	-0.220551	-0.0585632	-0.010498	-0.010498	-0.0788879
-52.552	-0.0366313	-0.137492	-0.0622357	-0.217692	-0.0597636	-0.00794	-0.00794	-0.0722759
-52.452	-0.0444439	-0.137645	-0.0583294	-0.217845	-0.0536602	-0.00404	-0.00404	-0.0622661
-52.352	-0.0450133	-0.126495	-0.0471801	-0.218414	-0.0603331	-0.00461	-0.00461	-0.0633239
-52.252	-0.0475159	-0.130859	-0.045929	-0.217163	-0.0473633	0.00275	0.00275	-0.0559692
-52.152	-0.0515239	-0.136912	-0.0458781	-0.222727	-0.0394999	-0.00331	-0.00331	-0.0481059
-52.052	-0.0503844	-0.135773	-0.0369263	-0.227692	-0.0383604	-0.00217	-0.00217	-0.0525818
-51.952	-0.0463157	-0.131704	-0.0328574	-0.218008	-0.0380454	0.0019	0.0019	-0.0546165
-51.852	-0.0554809	-0.133057	-0.0342102	-0.213257	-0.0490722	0.000549	0.000549	-0.0559692
-51.752	-0.0450646	-0.130453	-0.03536	-0.210653	-0.0525719	0.00315	0.00315	-0.0454003
-51.652	-0.0516357	-0.137024	-0.0342712	-0.217224	-0.0628967	-0.00342	-0.00342	-0.0560303
-51.552	-0.0428161	-0.134308	-0.0315552	-0.202789	-0.0525207	0.00711	0.00711	-0.0455018
-51.452	-0.0457969	-0.1368	-0.0284324	-0.199667	-0.0493979	0.0102334	0.0102334	-0.0306602
-51.352	-0.0489703	-0.134358	-0.0316059	-0.20284	-0.0525714	0.00706	0.00706	-0.0338337
-51.252	-0.0457458	-0.134888	-0.0283813	-0.197418	-0.0455932	0.0182496	0.0182496	-0.030609
-51.152	-0.0431926	-0.136393	-0.0180156	-0.200968	-0.0389811	0.016744	0.016744	-0.0202433
-51.052	-0.041687	-0.131134	-0.0127564	-0.190094	-0.0281067	0.0220031	0.0220031	-0.0149842
-50.952	-0.043813	-0.129201	-0.0108235	-0.175954	-0.0122578	0.0317485	0.0317485	-0.0130513
-50.852	-0.0431416	-0.120717	-0.00405	-0.181386	0.000132	0.0324199	0.0324199	-0.00628
-50.752	-0.0337524	-0.123047	-0.00687	-0.1781	0.00342	0.0357057	0.0357057	-0.00909
-50.652	-0.0373637	-0.126658	-0.00437	-0.175608	0.00591	0.0499166	0.0499166	-0.0066
-50.552	-0.0353289	-0.124623	-0.00234	-0.173574	0.00233	0.0519513	0.0519513	0.00715
-50.452	-0.0267337	-0.120087	0.0022	-0.169037	0.00638	0.0564878	0.0564878	0.011688
-50.352	-0.0319922	-0.12504	0.0127158	-0.170237	0.0112818	0.0552881	0.0552881	0.010488
-50.252	-0.0249636	-0.106598	0.0141294	-0.163208	0.0183103	0.0740354	0.0740354	0.0253294
-50.152	-0.0201111	-0.107544	0.0123901	-0.156647	0.0170593	0.0727844	0.0727844	0.0203247
-50.052	-0.020274	-0.113475	0.0244343	-0.152903	0.0189411	0.0746662	0.0746662	0.014394
-49.952	-0.0229289	-0.11613	0.0161642	-0.149455	0.0203451	0.0760702	0.0760702	0.0117391
-49.852	-0.0266826	-0.119883	0.00631	-0.14149	0.0244038	0.0763752	0.0763752	0.00237
-49.752	-0.0320433	-0.125244	0.0182801	-0.14685	0.00748	0.0669557	0.0669557	-0.00909
-49.652	-0.0294393	-0.114827	0.0269877	-0.144246	0.0138346	0.0695597	0.0695597	0.00523
-49.552	-0.0151163	-0.10847	0.0295919	-0.141642	0.0281576	0.0721639	0.0721639	0.00783
-49.452	-0.0157978	-0.105092	0.0289105	-0.142324	0.0312298	0.0714825	0.0714825	0.00715
-49.352	-0.011892	-0.101186	0.040629	-0.126699	0.0391944	0.087107	0.087107	0.0110574
-49.252	-0.0238544	-0.107534	0.0342816	-0.133046	0.0384625	0.0751446	0.0751446	0.00471
-49.152	-0.0301208	-0.102081	0.0341187	-0.138824	0.0561218	0.0823059	0.0823059	0.00455
-49.052	-0.0372007	-0.108673	0.0270388	-0.146393	0.0373232	0.0813295	0.0813295	0.00528
-48.952	-0.0293886	-0.114777	0.0214232	-0.140289	0.0373228	0.0813292	0.0813292	0.00528
-48.852	-0.0338642	-0.119252	0.010844	-0.144765	0.0483196	0.0768535	0.0768535	0.00642
-48.752	-0.0340271	-0.107697	0.0223999	-0.137115	0.0404968	0.0766907	0.0766907	0.0123596
-48.652	-0.0241801	-0.113322	0.0205281	-0.138987	0.0503438	0.0785726	0.0785726	0.0104879
-48.552	-0.0319415	-0.113576	0.0165202	-0.142995	0.0519513	0.07487	0.07487	0.00648
-48.452	-0.0295512	-0.107127	0.0229696	-0.124827	0.064504	0.0927328	0.0927328	0.024648
-48.352	-0.0254823	-0.0875856	0.0270385	-0.120758	0.0685729	0.10086	0.10086	0.0231017
-48.252	-0.026103	-0.0841474	0.0398455	-0.117625	0.0679522	0.10024	0.10024	0.0163775
-48.152	-0.0353292	-0.0933736	0.0367228	-0.122793	0.058726	0.0872599	0.0872599	0.00715
-48.052	-0.0248618	-0.0829062	0.0393778	-0.112325	0.0613809	0.085856	0.085856	0.0176188
-47.952	-0.020681	-0.0848289	0.0435585	-0.114248	0.0594582	0.0917458	0.0917458	0.0274147
-47.852	-0.0332945	-0.0796202	0.030945	-0.120758	0.0551454	0.0796205	0.0796205	0.0209047
-47.752	-0.0332951	-0.0796208	0.0365596	-0.120759	0.0490413	0.0852351	0.0852351	0.0209041
-47.652	-0.0332947	-0.0913391	0.0309448	-0.13623	0.037323	0.0735168	0.0735168	0.00919
-47.552	-0.0293886	-0.0874331	0.034851	-0.136383	0.041229	0.0774229	0.0774229	0.0130919
-47.452	-0.0319928	-0.0820721	0.0400592	-0.138987	0.0386249	0.0748188	0.0748188	0.0104877
-47.352	-0.03184	-0.090037	0.0305381	-0.142893	0.0347188	0.0787252	0.0787252	0.00283
-47.252	-0.0387064	-0.0965982	0.0178732	-0.137736	0.0281577	0.072164	0.072164	0.00768
-47.152	-0.0372518	-0.09139	0.0269877	-0.14034	0.0372721	0.0812785	0.0812785	0.00913
-47.052	-0.035899	-0.0900372	0.0283406	-0.138987	0.0386249	0.0826312	0.0826312	0.0104879
-46.952	-0.0288186	-0.0946755	0.0237022	-0.143626	0.0339866	0.0779929	0.0779929	0.0136619
-46.852	-0.0286664	-0.0907697	0.0393269	-0.13972	0.0457049	0.0818987	0.0818987	0.0175679
-46.752	-0.0293883	-0.0835265	0.0310975	-0.140442	0.0412294	0.0774232	0.0774232	0.0130922
-46.652	-0.035787	-0.0764974	0.0340678	-0.137166	0.040446	0.0883586	0.0883586	0.0123087
-46.552	-0.0366315	-0.0712385	0.0393269	-0.135661	0.0457049	0.0936175	0.0936175	0.025533
-46.452	-0.0411072	-0.0757141	0.0348511	-0.136383	0.0412292	0.0891418	0.0891418	0.0169983
-46.352	-0.0424604	-0.0770673	0.0334981	-0.133982	0.039876	0.0877886	0.0877886	0.0156453
-46.252	-0.0489192	-0.0835262	0.027039	-0.136383	0.0334172	0.086945	0.086945	0.0113835
-46.152	-0.0451762	-0.0797831	0.030782	-0.120921	0.0451253	0.0911763	0.0911763	0.00902
-46.052	-0.0450135	-0.0679017	0.0309447	-0.120758	0.0412292	0.093048	0.093048	0.00919
-45.952	-0.0332948	-0.0679017	0.0309447	-0.124512	0.0412291	0.093048	0.093048	0.00919
-45.852	-0.0366312	-0.0768534	0.0276083	-0.131907	0.0322775	0.0859579	0.0859579	0.0021
-45.752	-0.037201	-0.0835267	0.0270385	-0.124664	0.0334166	0.0813292	0.0813292	-0.00253
-45.652	-0.0417277	-0.0802409	0.0168965	-0.129191	0.0173238	0.0711873	0.0711873	0.00466
-45.552	-0.0341899	-0.0783183	0.0244344	-0.127268	0.023	0.0787251	0.0787251	0.00658
-45.452	-0.0288189	-0.0790508	0.0119831	-0.116282	0.0339863	0.0779926	0.0779926	0.000234
-45.352	-0.0332947	-0.0661927	0.0192261	-0.126373	0.0121765	0.0735168	0.0735168	-0.0103454
-45.252	-0.0353291	-0.0677387	0.0250042	-0.134511	0.0157574	0.0792949	0.0792949	-0.0179951
-45.152	-0.024231	-0.0705566	0.0245361	-0.142944	0.0152893	0.0788269	0.0788269	-0.020813
-45.052	-0.0372007	-0.0757139	0.0153199	-0.148102	0.00607	0.0639955	0.0639955	-0.029724
-44.952	-0.0359498	-0.074463	0.0109558	-0.146851	0.00732	0.059143	0.059143	-0.0325318
-44.852	-0.0366313	-0.0751445	0.00417	-0.135813	0.00664	0.0584615	0.0584615	-0.0254009
-44.752	-0.0275674	-0.0776468	0.00542	-0.138316	0.00228	0.0714316	0.0714316	-0.0241495
-44.652	-0.0262146	-0.0803528	0.00677	-0.141022	0.00925	0.0671692	0.0671692	-0.0284119
-44.552	-0.022929	-0.0770672	0.0100606	-0.143351	0.0125324	0.0643513	0.0643513	-0.0312297
-44.452	-0.025533	-0.0852864	0.0154216	-0.152059	0.00617	0.0579936	0.0579936	-0.0258687
-44.352	-0.0292765	-0.0895182	0.0132344	-0.150187	0.0118001	0.063619	0.063619	-0.0243022
-44.252	-0.0340271	-0.0881653	0.0145874	-0.148834	0.00754	0.0593567	0.0593567	-0.0148316
-44.152	-0.0301208	-0.084259	0.0206909	-0.144928	0.00534	0.0688782	0.0688782	-0.0149841
-44.052	-0.0306905	-0.0770162	0.0140177	-0.145498	0.00477	0.0645548	0.0645548	-0.0155538
-43.952	-0.0308533	-0.0809326	0.013855	-0.151276	-0.00101	0.0603333	0.0603333	-0.004
-43.852	-0.0320941	-0.0862323	0.007	-0.146901	-0.0121051	0.0590924	0.0590924	-0.0108541
-43.752	-0.0275166	-0.08727	0.00547	-0.146077	-0.0115864	0.0636699	0.0636699	-0.0123799
-43.652	-0.024231	-0.0900879	0.005	-0.146851	-0.0083	0.0730591	0.0730591	-0.0128479
-43.552	-0.0217388	-0.075877	0.00344	-0.136546	-0.00581	0.0694478	0.0694478	-0.0027
-43.452	-0.0216778	-0.0758159	0.015218	-0.136485	-0.00575	0.0735676	0.0735676	-0.00263
-43.352	-0.0228779	-0.0770161	0.0084	-0.137685	-0.000844	0.0626934	0.0626934	-0.00945
-43.252	-0.0118915	-0.0833637	-0.00219	-0.138417	-0.00768	0.0675762	0.0675762	-0.0122272
-43.152	-0.0197042	-0.0893148	-0.00234	-0.140127	0.000285	0.0677287	0.0677287	-0.01238
-43.052	-0.025482	-0.0991514	-0.00812	-0.152008	-0.00955	0.0600893	0.0600893	-0.0237731
-42.952	-0.0261127	-0.0843098	-0.0106098	-0.148885	-0.0120441	0.0571087	0.0571087	-0.0267536
-42.852	-0.0255332	-0.0796714	-0.000356	-0.136281	-0.0135093	0.0678506	0.0678506	-0.0160117
-42.752	-0.0268348	-0.0865882	-0.00541	-0.141642	-0.00685	0.0604455	0.0604455	-0.0234168
-42.652	-0.00611	-0.0836894	-0.00608	-0.13264	-0.00752	0.0656942	0.0656942	-0.0144145
-42.552	-0.0073	-0.0886331	-0.0133768	-0.131632	-0.0148111	0.0604452	0.0604452	-0.0115457
-42.452	-0.00668	-0.0842589	-0.0127563	-0.144928	-0.0179442	0.063263	0.063263	-0.014984
-42.352	-0.0104269	-0.0901999	-0.0108848	-0.135244	-0.0201315	0.0590311	0.0590311	-0.0187278
-42.252	-0.0138144	-0.0874839	-0.00817	-0.14034	-0.0152182	0.0697122	0.0697122	-0.0221152
-42.152	-0.0138652	-0.0875346	-0.0119731	-0.136332	-0.0213725	0.0656026	0.0656026	-0.0259196
-42.052	-0.0113219	-0.0906066	-0.0134889	-0.137848	-0.0188293	0.0681458	0.0681458	-0.0274354
-41.952	-0.006	-0.09139	-0.00597	-0.132528	-0.0191244	0.0678507	0.0678507	-0.0277304
-41.852	-0.00538	-0.082957	-0.0114543	-0.131907	-0.0246074	0.0701802	0.0701802	-0.0214946
-41.752	-0.00538	-0.0867106	-0.0114543	-0.137522	-0.0128886	0.0664266	0.0664266	-0.0214946
-41.652	-0.00408	-0.0894674	-0.0157674	-0.142324	-0.0153402	0.0753886	0.0753886	-0.0239461
-41.552	-0.00153	-0.0869139	-0.0076	-0.128052	-0.0168456	0.0723268	0.0723268	-0.0254517
-41.452	0.00311	-0.0761723	-0.00671	-0.123413	-0.0122074	0.0708614	0.0708614	-0.0186161
-41.352	0.00764	-0.0894673	-0.0179645	-0.130605	-0.0250142	0.0580547	0.0580547	-0.0375263
-41.252	0.00515	-0.0919594	-0.0204567	-0.133097	-0.0373634	0.0611778	0.0611778	-0.046122
-41.152	0.00634	-0.0945231	-0.024882	-0.135661	-0.0402324	0.0586141	0.0586141	-0.0332133
-41.052	0.00056	-0.102163	-0.040517	-0.145498	-0.0460102	0.0565899	0.0565899	-0.0427448
-40.952	-0.00341	-0.10848	-0.0447894	-0.143514	-0.0518389	0.0507612	0.0507612	-0.0470172
-40.852	0.00504	-0.10379	-0.0401003	-0.144928	-0.0454407	0.0455932	0.0455932	-0.0479433
-40.752	0.0120749	-0.10612	-0.0424295	-0.141642	-0.0421548	0.056539	0.056539	-0.0429483
-40.652	0.0168559	-0.107747	-0.0362447	-0.137166	-0.029714	0.0610148	0.0610148	-0.0305074
-40.552	0.00837	-0.104207	-0.0406696	-0.147206	-0.0438129	0.0587872	0.0587872	-0.0389912
-40.452	0.00951	-0.107127	-0.0432842	-0.152171	-0.0487773	0.0500691	0.0500691	-0.037852
-40.352	0.00396	-0.112681	-0.0355631	-0.15211	-0.0543314	0.0460714	0.0460714	-0.0377908
-40.252	-0.00335	-0.119985	-0.0423786	-0.141591	-0.0653889	0.0392559	0.0392559	-0.0446064
-40.152	0.0133667	-0.110931	-0.035675	-0.14035	-0.0644531	0.0461121	0.0461121	-0.0457153
-40.052	0.0200398	-0.108317	-0.0327557	-0.137736	-0.0577801	0.0487263	0.0487263	-0.042796
-39.952	0.0206602	-0.107697	-0.036194	-0.137116	-0.0571596	0.0437315	0.0437315	-0.0462343
-39.852	0.0105187	-0.112223	-0.0346169	-0.141642	-0.0673011	0.0409142	0.0409142	-0.0507607
-39.752	0.0167032	-0.101644	-0.0362448	-0.137166	-0.0689292	0.0571084	0.0571084	-0.0519004
-39.652	0.00519	-0.11145	-0.0418091	-0.142731	-0.0726318	0.0515442	0.0515442	-0.0462341
-39.552	-0.000743	-0.117381	-0.053538	-0.150706	-0.0785625	0.0435688	0.0435688	-0.0518596
-39.452	0.00555	-0.124511	-0.0591123	-0.144256	-0.0800778	0.0382999	0.0382999	-0.0574338
-39.352	0.0122273	-0.123942	-0.0580547	-0.141642	-0.0790203	0.0409138	0.0409138	-0.0563763
-39.252	0.00797	-0.122589	-0.0587463	-0.132477	-0.0720519	0.0444642	0.0444642	-0.0611266
-39.152	0.00357	-0.126495	-0.0610962	-0.136383	-0.070343	0.0400696	0.0400696	-0.0594177
-39.052	0.00452	-0.119934	-0.0446779	-0.137787	-0.0656436	0.0410153	0.0410153	-0.0469057
-38.952	0.00967	-0.126495	-0.0527953	-0.144043	-0.0718993	0.0461732	0.0461732	-0.0494079
-38.852	0.011546	-0.124623	-0.0570272	-0.14623	-0.071889	0.0424298	0.0424298	-0.0531515
-38.752	0.016703	-0.111654	-0.05187	-0.141073	-0.0728355	0.0414833	0.0414833	-0.0540977
-38.652	0.0135294	-0.114827	-0.0470785	-0.138143	-0.0797628	0.0383097	0.0383097	-0.0572713
-38.552	0.0154014	-0.106852	-0.0492655	-0.142375	-0.0819497	0.0401816	0.0401816	-0.0591532
-38.452	0.0202533	-0.114055	-0.0466107	-0.13972	-0.079295	0.0508014	0.0508014	-0.0661725
-38.352	0.0122783	-0.112172	-0.0540974	-0.139394	-0.0867817	0.0448711	0.0448711	-0.0779011
-38.252	0.0133667	-0.116699	-0.0591126	-0.144409	-0.0800782	0.0403442	0.0403442	-0.0808716
-38.152	0.0228475	-0.121287	-0.0575969	-0.142893	-0.0785624	0.0357564	0.0357564	-0.0793559
-38.052	0.019928	-0.120148	-0.0542603	-0.141754	-0.077423	0.0409546	0.0409546	-0.0664979
-37.952	0.0121257	-0.108266	-0.0564473	-0.137838	-0.0791219	0.0408122	0.0408122	-0.0681966
-37.852	0.0234274	-0.107127	-0.0512493	-0.13264	-0.0722147	0.0460104	0.0460104	-0.069102
-37.752	0.0206097	-0.103841	-0.0362445	-0.133107	-0.0689289	0.043681	0.043681	-0.0580036
-37.652	0.0252482	-0.104818	-0.0353597	-0.132528	-0.068044	0.042216	0.042216	-0.0533651
-37.552	0.0202027	-0.110351	-0.0310365	-0.131958	-0.0715331	0.0371705	0.0371705	-0.0565492
-37.452	0.0265505	-0.105713	-0.0263975	-0.127319	-0.0668944	0.0357057	0.0357057	-0.0498655
-37.352	0.0291948	-0.0993147	-0.0199994	-0.120921	-0.0604963	0.0383501	0.0383501	-0.049571
-37.252	0.0232647	-0.10494	-0.0274861	-0.122792	-0.0623676	0.0441387	0.0441387	-0.0514424
-37.152	0.022644	-0.101807	-0.0342102	-0.129028	-0.0686035	0.0379028	0.0379028	-0.052063
-37.052	0.0324911	-0.103678	-0.0342204	-0.131388	-0.0592448	0.0355428	0.0355428	-0.0442607
-36.952	0.028473	-0.107696	-0.0361938	-0.129303	-0.0571594	0.0376282	0.0376282	-0.0518493
-36.852	0.0397239	-0.110026	-0.0329081	-0.108683	-0.0576271	0.044973	0.044973	-0.0546672
-36.752	0.0420124	-0.109782	-0.0265606	-0.0962323	-0.0553387	0.0472614	0.0472614	-0.0483197
-36.652	0.0486857	-0.114675	-0.0215963	-0.102987	-0.0564779	0.0461222	0.0461222	-0.0494588
-36.552	0.0500388	-0.113627	-0.0263469	-0.107737	-0.0551248	0.0418601	0.0418601	-0.0481059
-36.452	0.0481668	-0.109579	-0.0226035	-0.103994	-0.0513815	0.0394998	0.0394998	-0.0443625
-36.352	0.0421754	-0.113525	-0.014679	-0.103882	-0.0512694	0.0396119	0.0396119	-0.0442505
-36.252	0.0453999	-0.110301	-0.015208	-0.104411	-0.0480449	0.0428365	0.0428365	-0.0349223
-36.152	0.0447794	-0.110921	-0.00817	-0.10909	-0.0542806	0.042216	0.042216	-0.0454
-36.052	0.0376895	-0.119873	-0.0115051	-0.108673	-0.0637204	0.035126	0.035126	-0.0527954
-35.952	0.0401406	-0.119466	-0.00499	-0.098104	-0.0493979	0.0375772	0.0375772	-0.0462852
-35.852	0.0457256	-0.11202	-0.0111288	-0.0945639	-0.0499165	0.0370586	0.0370586	-0.0468039
-35.752	0.0433652	-0.112335	-0.013489	-0.0948794	-0.0344546	0.0408017	0.0408017	-0.0430606
-35.652	0.0383199	-0.117381	-0.0185344	-0.088206	-0.0394999	0.0357564	0.0357564	-0.0420024
-35.552	0.0267029	-0.113525	-0.014679	-0.0843507	-0.0356445	0.0339966	0.0339966	-0.0442506
-35.452	0.036855	-0.111033	-0.00437	-0.0818584	-0.0331523	0.0303853	0.0303853	-0.0376994
-35.352	0.0344136	-0.11909	-0.00682	-0.0842997	-0.0393474	0.0279439	0.0279439	-0.0441996
-35.252	0.0169781	-0.125295	-0.00692	-0.0900165	-0.0435078	0.0278423	0.0278423	-0.0499164
-35.152	0.0154521	-0.120717	0.00563	-0.0915426	-0.036733	0.0324198	0.0324198	-0.0514425
-35.052	0.0304565	-0.117432	0.00485	-0.0882569	-0.0395509	0.0474242	0.0474242	-0.0519105
-34.952	0.029775	-0.118113	-0.00144	-0.0811259	-0.0402324	0.0411275	0.0411275	-0.0566508
-34.852	0.0330607	-0.114828	-0.00426	-0.0778403	-0.0369467	0.0383097	0.0383097	-0.0533652
-34.752	0.0344135	-0.113475	-0.00291	-0.0764874	-0.0355939	0.0396625	0.0396625	-0.0576276
-34.652	0.0241597	-0.118113	-0.00755	-0.0694072	-0.0402324	0.035024	0.035024	-0.0683696
-34.552	0.0180564	-0.118113	-0.0131633	-0.0694072	-0.0439858	0.0312705	0.0312705	-0.0761821
-34.452	0.0232137	-0.112956	-0.0141093	-0.0642497	-0.0428874	0.0401815	0.0401815	-0.0766398
-34.352	0.0258686	-0.110301	-0.0114544	-0.0653485	-0.0402324	0.0428364	0.0428364	-0.072276
-34.252	0.0349833	-0.108999	-0.0101522	-0.068105	-0.0272115	0.0441386	0.0441386	-0.0709737
-34.152	0.0240479	-0.108368	-0.00952	-0.0557556	-0.032196	0.0447693	0.0447693	-0.0740967
-34.052	0.0225426	-0.109568	-0.0107218	-0.0569559	-0.0394997	0.0435692	0.0435692	-0.0793558
-33.952	0.0310769	-0.105093	-0.000631	-0.0524802	-0.0350242	0.0480447	0.0480447	-0.0748801
-33.852	0.0254516	-0.106964	0.0036	-0.0543518	-0.042511	0.046173	0.046173	-0.0767517
-33.752	0.0278524	-0.108317	0.00225	-0.0557047	-0.0499674	0.0392049	0.0392049	-0.0663859
-33.652	0.0284729	-0.107697	0.00287	-0.0606995	-0.0493469	0.0454407	0.0454407	-0.0579529
-33.552	0.0323791	-0.10379	0.00677	-0.0572816	-0.0374756	0.0493469	0.0493469	-0.0618592
-33.452	0.0251974	-0.103159	0.00741	-0.0561624	-0.0409036	0.0499777	0.0499777	-0.0534158
-33.352	0.0236407	-0.099101	0.0114644	-0.0582073	-0.0368451	0.0502825	0.0502825	-0.0549724
-33.252	0.012848	-0.10379	0.00677	-0.0628966	-0.0415343	0.0532533	0.0532533	-0.0657653
-33.152	0.0109761	-0.109416	0.0049	-0.0647685	-0.0434062	0.0513814	0.0513814	-0.0713908
-33.052	0.0140991	-0.106598	0.00803	-0.0538331	-0.0402832	0.0545044	0.0545044	-0.0723267
-32.952	0.0148317	-0.101807	0.0204774	-0.060913	-0.0395507	0.0552369	0.0552369	-0.0715941
-32.852	0.0161845	-0.104207	0.0218302	-0.0517476	-0.0381978	0.0448711	0.0448711	-0.0758565
-32.752	0.0174865	-0.106964	0.0114135	-0.0504457	-0.0368959	0.0578917	0.0578917	-0.0806581
-32.652	0.00389	-0.105092	0.0132853	-0.0485738	-0.035024	0.0597636	0.0597636	-0.073171
-32.552	0.000509	-0.104411	0.0139669	-0.0478922	-0.0343423	0.0604453	0.0604453	-0.0663858
-32.452	0.0135803	-0.103058	0.0153198	-0.0465393	-0.0386047	0.0561829	0.0561829	-0.0706482
-32.352	0.0017	-0.103221	0.0151571	-0.0349832	-0.0370585	0.0499166	0.0499166	-0.0651956
-32.252	0.00124	-0.103679	0.0146991	-0.0354413	-0.0375165	0.0494586	0.0494586	-0.0656537
-32.152	0.00837	-0.108266	0.0101115	-0.0400289	-0.0499166	0.044871	0.044871	-0.0702413
-32.052	0.000152	-0.110871	0.00751	-0.0463867	-0.0562746	0.0422666	0.0422666	-0.0728455
-31.952	-0.0111085	-0.116028	-0.00327	-0.0556031	-0.0539246	0.0449218	0.0449218	-0.0817567
-31.852	-0.0138141	-0.110921	-0.0120746	-0.063924	-0.0563251	0.0422162	0.0422162	-0.0885212
-31.752	-0.0124615	-0.115184	-0.010722	-0.0686749	-0.0590313	0.0435688	0.0435688	-0.079356
-31.652	-0.0163676	-0.125193	-0.0146281	-0.0647685	-0.0629374	0.0396627	0.0396627	-0.0832621
-31.552	-0.0171	-0.125926	-0.0191142	-0.0733134	-0.0692851	0.0389302	0.0389302	-0.0839946
-31.452	-0.0170998	-0.125925	-0.0077	-0.0655007	-0.0753884	0.0389305	0.0389305	-0.0839943
-31.352	-0.0131939	-0.12202	0.00808	-0.0615947	-0.0714824	0.0428364	0.0428364	-0.0800884
-31.252	-0.0138142	-0.12264	0.00746	-0.0622151	-0.0603841	0.042216	0.042216	-0.0746053
-31.152	-0.0124614	-0.109568	0.00881	-0.0608622	-0.0590312	0.0435689	0.0435689	-0.0793559
-31.052	-0.0150655	-0.112172	0.00621	-0.0634663	-0.065389	0.0409648	0.0409648	-0.08196
-30.952	-0.0176696	-0.114777	0.0036	-0.0660705	-0.0682983	0.0383607	0.0383607	-0.0883178
-30.852	-0.0195515	-0.112905	0.0171916	-0.0698141	-0.0623677	0.0519512	0.0519512	-0.090505
-30.752	-0.0332948	-0.110871	0.0192259	-0.0738832	-0.0640871	0.0539854	0.0539854	-0.0884706
-30.652	-0.0372009	-0.114777	0.0153198	-0.0777893	-0.072052	0.0500793	0.0500793	-0.0979919
-30.552	-0.0417278	-0.119303	0.00704	-0.0823159	-0.0765788	0.053365	0.053365	-0.10081
-30.452	-0.0623472	-0.126495	-0.00421	-0.0895078	-0.0815732	0.0461733	0.0461733	-0.108001
-30.352	-0.0686136	-0.126658	-0.016093	-0.0896709	-0.0878396	0.0422568	0.0422568	-0.108165
-30.252	-0.0576784	-0.109619	0.000946	-0.0881044	-0.0825197	0.0435179	0.0435179	-0.0911257
-30.152	-0.0528768	-0.110921	-0.000356	-0.0817464	-0.0838216	0.042216	0.042216	-0.0924276
-30.052	-0.0567321	-0.114777	-0.00421	-0.0856017	-0.0876769	0.0327454	0.0327454	-0.0962829
-29.952	-0.0567321	-0.11853	-0.00421	-0.0912169	-0.0876769	0.026642	0.026642	-0.0962828
-29.852	-0.0604756	-0.109151	0.00547	-0.0954488	-0.0914204	0.0285137	0.0285137	-0.0944112
-29.752	-0.0757447	-0.110352	0.00803	-0.0928955	-0.0949707	0.0310669	0.0310669	-0.0857544
-29.652	-0.0570577	-0.108999	0.00938	-0.0915426	-0.0936178	0.0324198	0.0324198	-0.090505
-29.552	-0.051524	-0.109568	0.00319	-0.0958659	-0.0979412	0.0318501	0.0318501	-0.0910746
-29.452	-0.0519812	-0.112223	-0.00556	-0.102579	-0.104655	0.0291955	0.0291955	-0.0937293
-29.352	-0.0575155	-0.103841	0.00282	-0.0941978	-0.0962729	0.0375772	0.0375772	-0.0853477
-29.252	-0.039449	-0.0992024	0.00746	-0.0895589	-0.0916341	0.042216	0.042216	-0.0728963
-29.152	-0.0369873	-0.097229	0.00943	-0.0875854	-0.0896606	0.0441895	0.0441895	-0.0709229
-29.052	-0.0489705	-0.106862	0.0152691	-0.093465	-0.101156	0.0383098	0.0383098	-0.0805561
-28.952	-0.0540262	-0.112223	0.0102133	-0.0947671	-0.108561	0.0370078	0.0370078	-0.085917
-28.852	-0.0567322	-0.116486	0.00751	-0.0934143	-0.107208	0.0346069	0.0346069	-0.0845642
-28.752	-0.0574645	-0.115509	0.00677	-0.0997619	-0.107941	0.0298158	0.0298158	-0.0852965
-28.652	-0.0554301	-0.113475	0.00881	-0.103831	-0.0979411	0.0318502	0.0318502	-0.0715434
-28.552	-0.058085	-0.116129	0.0139669	-0.106486	-0.104655	0.0291952	0.0291952	-0.0798137
-28.452	-0.0604756	-0.112905	0.0171916	-0.103261	-0.10143	0.0246074	0.0246074	-0.0748799
-28.352	-0.0645449	-0.116486	0.0253296	-0.0934143	-0.099396	0.0266416	0.0266416	-0.0728455
-28.252	-0.0641378	-0.127797	0.0140177	-0.0986226	-0.104604	0.0214335	0.0214335	-0.0780538
-28.152	-0.0663045	-0.130452	0.0113627	-0.101278	-0.107259	0.0187785	0.0187785	-0.0689901
-28.052	-0.0665793	-0.124624	0.0134378	-0.0954489	-0.107046	0.0324197	0.0324197	-0.066915
-27.952	-0.0665791	-0.124624	0.00938	-0.0954488	-0.113149	0.0189922	0.0189922	-0.0709737
-27.852	-0.0555927	-0.125356	0.0147501	-0.0844625	-0.113881	0.0121564	0.0121564	-0.0717062
-27.752	-0.0612083	-0.123006	0.0109963	-0.0783592	-0.107778	0.00654	0.00654	-0.0712181
-27.652	-0.0666301	-0.128733	0.00152	-0.0875346	-0.105387	0.00673	0.00673	-0.0749308
-27.552	-0.0578715	-0.125773	0.00417	-0.0889385	-0.102732	0.00988	0.00988	-0.0722759
-27.452	-0.0563255	-0.127798	0.00059	-0.0986228	-0.100698	0.00581	0.00581	-0.0739951
-27.352	-0.054911	-0.120768	-0.0102028	-0.0915932	-0.0974219	0.00112	0.00112	-0.0827431
-27.252	-0.0515242	-0.117381	0.000997	-0.0882063	-0.098094	0.00451	0.00451	-0.0793562
-27.152	-0.0636495	-0.13561	-0.0111288	-0.0947164	-0.104604	-0.002	-0.002	-0.0858663
-27.052	-0.0678813	-0.133738	-0.0153605	-0.0928447	-0.108348	-0.000132	-0.000132	-0.0839946
-26.952	-0.0607398	-0.122691	-0.0197853	-0.0935157	-0.115122	-0.000803	-0.000803	-0.0729469
-26.852	-0.0573121	-0.121124	-0.0166628	-0.0863344	-0.096222	0.00638	0.00638	-0.0774843
-26.752	-0.0593367	-0.125194	-0.0146284	-0.0843001	-0.0979414	0.00841	0.00841	-0.0637312
-26.652	-0.0678813	-0.133738	-0.0114543	-0.0984599	-0.102732	-0.000132	-0.000132	-0.0778911
-26.552	-0.0658467	-0.131704	-0.015035	-0.102529	-0.100698	0.0019	0.0019	-0.0819601
-26.452	-0.0510049	-0.128581	-0.0102029	-0.0994058	-0.0975748	0.00503	0.00503	-0.078837
-26.352	-0.0580852	-0.127696	-0.00932	-0.0947674	-0.0985515	0.00185	0.00185	-0.0741985
-26.252	-0.0554811	-0.129151	-0.0107728	-0.0921632	-0.102051	-0.00116	-0.00116	-0.0715944
-26.152	-0.0561625	-0.129832	-0.0114543	-0.0928447	-0.102732	-0.00794	-0.00794	-0.0722758
-26.052	-0.059336	-0.133005	-0.014628	-0.0960184	-0.105906	-0.0111182	-0.0111182	-0.0754496
-25.952	-0.0523075	-0.125977	-0.0076	-0.0811772	-0.0988774	-0.00409	-0.00409	-0.0684208
-25.852	-0.0567319	-0.130401	-0.00592	-0.0856017	-0.091583	-0.00851	-0.00851	-0.0728454
-25.752	-0.0509544	-0.136343	-0.00625	-0.0835777	-0.0858054	-0.00649	-0.00649	-0.0670677
-25.652	-0.0515239	-0.136912	-0.00682	-0.088206	-0.0863749	-0.0111186	-0.0111186	-0.0676371
-25.552	-0.0471497	-0.126434	-0.00244	-0.0838319	-0.0820008	-0.00674	-0.00674	-0.0632631
-25.452	-0.0444438	-0.129832	0.000264	-0.0811259	-0.0714824	-0.00965	-0.00965	-0.0643108
-25.352	-0.0424092	-0.127797	-0.00145	-0.0847066	-0.075063	-0.0137227	-0.0137227	-0.0663351
-25.252	-0.0405376	-0.125926	-0.00364	-0.0889385	-0.0792949	-0.0235699	-0.0235699	-0.0644634
-25.152	-0.0411581	-0.126546	-0.00988	-0.0895589	-0.083669	-0.0241903	-0.0241903	-0.0650838
-25.052	-0.0418394	-0.127228	-0.00885	-0.0958557	-0.0940244	-0.0248716	-0.0248716	-0.0713806
-24.952	-0.0379335	-0.123322	-0.0105592	-0.0863343	-0.096222	-0.0209657	-0.0209657	-0.073578
-24.852	-0.0385029	-0.123891	-0.0172323	-0.0869039	-0.0888264	-0.0252888	-0.0252888	-0.0741476
-24.752	-0.0229286	-0.123789	-0.0133766	-0.0830482	-0.0890296	-0.0217384	-0.0217384	-0.0702918
-24.652	-0.0131938	-0.118113	-0.0074	-0.0770671	-0.0792949	-0.0116984	-0.0116984	-0.0549418
-24.552	-0.0176694	-0.128204	-0.01593	-0.0856017	-0.0837705	-0.0202329	-0.0202329	-0.0589293
-24.452	-0.0151671	-0.131805	-0.0134276	-0.0713804	-0.0812681	-0.0177305	-0.0177305	-0.0625303
-24.352	-0.00856	-0.125193	-0.000712	-0.0647687	-0.0746563	-0.0111187	-0.0111187	-0.0559186
-24.252	-0.00793	-0.124573	-0.0216675	-0.0697632	-0.0740357	-0.0104981	-0.0104981	-0.0552979
-24.152	-0.00725	-0.123891	-0.013326	-0.0673726	-0.0789693	-0.00982	-0.00982	-0.0719503
-24.052	-0.0124003	-0.129038	-0.0128582	-0.0669048	-0.0846049	-0.00935	-0.00935	-0.0775859
-23.952	-0.00856	-0.133006	-0.0107218	-0.0647684	-0.0824686	-0.0128275	-0.0128275	-0.0754496
-23.852	-0.0073	-0.147227	-0.0150859	-0.0672709	-0.0812175	-0.0176799	-0.0176799	-0.0820109
-23.752	-0.0123087	-0.152537	-0.0224406	-0.0725809	-0.0862223	-0.00721	-0.00721	-0.0754496
-23.652	-0.0144958	-0.150665	-0.0243225	-0.0763245	-0.0884094	-0.00909	-0.00909	-0.0735779
-23.552	-0.0124613	-0.136912	-0.0263469	-0.0803936	-0.0863748	-0.0111185	-0.0111185	-0.0752971
-23.452	-0.00872	-0.138784	-0.0226035	-0.0649313	-0.0826315	-0.0129904	-0.0129904	-0.083425
-23.352	-0.00856	-0.144725	-0.0224407	-0.0569561	-0.0824689	-0.022685	-0.022685	-0.0832622
-23.252	-0.0180762	-0.14863	-0.0319617	-0.0686744	-0.0785621	-0.0306495	-0.0306495	-0.0834144
-23.152	-0.0198059	-0.136444	-0.0336914	-0.0680542	-0.0798035	-0.0184631	-0.0184631	-0.0671692
-23.052	-0.0131938	-0.129832	-0.0270795	-0.0655011	-0.0792949	-0.0174662	-0.0174662	-0.0721234
-22.952	0.00316	-0.125193	-0.0224405	-0.0664774	-0.0746561	-0.018931	-0.018931	-0.0715433
-22.852	0.0101926	-0.118164	-0.0191652	-0.065552	-0.0676272	-0.000183	-0.000183	-0.0645144
-22.752	0.00967	-0.122436	-0.0237425	-0.0660703	-0.0681455	-0.000702	-0.000702	-0.0650328
-22.652	0.0121765	-0.123993	-0.0268555	-0.0635681	-0.0734558	0.0018	0.0018	-0.0625305
-22.552	0.018626	-0.11144	-0.0186972	-0.0493064	-0.0670063	0.00825	0.00825	-0.0560813
-22.452	0.0239461	-0.123942	-0.0133769	-0.0496013	-0.0616862	0.00795	0.00795	-0.0507609
-22.352	0.0271708	-0.108999	-0.0101523	-0.0562339	-0.0584615	0.00508	0.00508	-0.0475363
-22.252	0.0292052	-0.106964	-0.013733	-0.0582581	-0.0564271	0.00336	0.00336	-0.0572205
-22.152	0.0254517	-0.110718	-0.0142212	-0.0582581	-0.0523682	-0.000702	-0.000702	-0.0572205
-22.052	0.0251365	-0.111033	-0.00437	-0.0545146	-0.0526834	0.00304	0.00304	-0.053477
-21.952	0.0310769	-0.110708	0.00157	-0.0485739	-0.0467429	-0.000387	-0.000387	-0.0475363
-21.852	0.0317586	-0.11613	0.00835	-0.0478924	-0.0460612	-0.00987	-0.00987	-0.05247
-21.752	0.0287475	-0.113525	0.0011	-0.0391847	-0.0512696	-0.0128785	-0.0128785	-0.0559693
-21.652	0.029775	-0.114207	-0.00364	-0.0497233	-0.0519511	-0.0196635	-0.0196635	-0.0566508
-21.552	0.0375873	-0.106395	0.00417	-0.0576886	-0.0441388	-0.0118512	-0.0118512	-0.056651
-21.452	0.0394693	-0.108266	0.0121561	-0.0497031	-0.0422568	-0.00435	-0.00435	-0.054769
-21.352	0.0261942	-0.112172	0.00621	-0.0617574	-0.0421041	0.00971	0.00971	-0.0546163
-21.252	0.0181073	-0.119771	0.00422	-0.0515338	-0.0403338	-0.0057	-0.0057	-0.0565997
-21.152	0.0245667	-0.119415	0.0106812	-0.051178	-0.0452881	0.00247	0.00247	-0.0501404
-21.052	0.0319113	-0.108317	0.0139668	-0.0478923	-0.0343423	0.00576	0.00576	-0.0468547
-20.952	0.0323281	-0.103841	0.0184426	-0.0434165	-0.0298667	0.0102334	0.0102334	-0.0461325
-20.852	0.0355631	-0.10436	0.0257364	-0.0439352	-0.0383504	0.00971	0.00971	-0.0507101
-20.752	0.0377401	-0.102488	0.0276082	-0.0420634	-0.0324199	0.00783	0.00783	-0.0410258
-20.652	0.0368652	-0.103058	0.0270386	-0.0426331	-0.0329895	0.0032	0.0032	-0.0415955
-20.552	0.0402934	-0.0999348	0.0301615	-0.0432638	-0.0298665	0.00633	0.00633	-0.0440878
-20.452	0.0390014	-0.097168	0.0329285	-0.0445557	-0.0349121	0.00348	0.00348	-0.0474243
-20.352	0.03832	-0.103465	0.0284933	-0.0374247	-0.0355935	-0.00331	-0.00331	-0.0481058
-20.252	0.0401919	-0.107696	0.0263064	-0.041168	-0.0337217	-0.00143	-0.00143	-0.0382688
-20.152	0.0461324	-0.101756	0.0244344	-0.041331	-0.0315348	0.00451	0.00451	-0.0420024
-20.052	0.0609742	-0.0986327	0.0353698	-0.0382081	-0.0324706	0.00763	0.00763	-0.044983
-19.952	0.0662332	-0.0854087	0.0406289	-0.0367026	-0.0328269	0.0128884	0.0128884	-0.0397239
-19.852	0.0643616	-0.0913391	0.0331421	-0.0426331	-0.0525207	0.0110169	0.0110169	-0.0415955
-19.752	0.0599976	-0.0900878	0.0282898	-0.046997	-0.0512695	0.0122681	0.0122681	-0.0403442
-19.652	0.0669657	-0.088735	0.0258891	-0.0517476	-0.0555318	0.00801	0.00801	-0.0389913
-19.552	0.0657146	-0.101705	0.0205791	-0.0529988	-0.0628865	0.000651	0.000651	-0.0402425
-19.452	0.0656129	-0.101807	0.0148622	-0.0587157	-0.0629882	-0.0032	-0.0032	-0.0459594
-19.352	0.0688375	-0.0985819	0.0119832	-0.0615947	-0.0597636	-0.00404	-0.00404	-0.052592
-19.252	0.0671184	-0.102163	0.0140178	-0.0478413	-0.0655415	-0.00762	-0.00762	-0.0602315
-19.152	0.0649312	-0.106394	0.0158895	-0.0459697	-0.0580546	-0.011851	-0.011851	-0.0566508
-19.052	0.0656128	-0.109467	0.016571	-0.0452882	-0.0512695	-0.0111694	-0.0111694	-0.059723
-18.952	0.0626018	-0.110921	0.0191753	-0.0464375	-0.0486653	-0.0006	-0.0006	-0.0611775
-18.852	0.0597229	-0.0959778	0.0186462	-0.0472718	-0.051056	-0.00705	-0.00705	-0.0579529
-18.752	0.059723	-0.101593	0.0145876	-0.0472716	-0.0571593	-0.0131529	-0.0131529	-0.0713805
-18.652	0.0559692	-0.107697	0.0183411	-0.0472717	-0.0571594	-0.0131531	-0.0131531	-0.0774841
-18.552	0.0583191	-0.101288	0.0288084	-0.0464785	-0.0507507	-0.010498	-0.010498	-0.0670168
-18.452	0.0649312	-0.0946757	0.0260518	-0.0497233	-0.0441386	-0.00794	-0.00794	-0.0700785
-18.352	0.0626018	-0.0835774	0.0191752	-0.0504964	-0.0446065	-0.00466	-0.00466	-0.0728963
-18.252	0.0578511	-0.0822246	0.0205281	-0.0491435	-0.0473125	-0.00331	-0.00331	-0.0752971
-18.152	0.062734	-0.082957	0.0141805	-0.0498759	-0.0536601	-0.00404	-0.00404	-0.0857035
-18.052	0.0805562	-0.0828044	0.00823	-0.051585	-0.0558573	-0.00575	-0.00575	-0.0972698
-17.952	0.0769754	-0.0731101	0.00621	-0.0594077	-0.0575766	-0.00982	-0.00982	-0.105398
-17.852	0.0694683	-0.0801289	0.0048	-0.0648702	-0.063039	-0.0149739	-0.0149739	-0.112417
-17.752	0.0649821	-0.0829061	0.00251	-0.067159	-0.0597127	-0.0213216	-0.0213216	-0.103475
-17.652	0.06191	-0.0859782	-0.00291	-0.072581	-0.0646464	-0.0323588	-0.0323588	-0.102793
-17.552	0.0591026	-0.0887856	-0.00541	-0.0713298	-0.0694984	-0.0409645	-0.0409645	-0.105296
-17.452	0.0612485	-0.0810245	-0.00952	-0.0635684	-0.065491	-0.0372623	-0.0372623	-0.101593
-17.352	0.0537824	-0.0706683	-0.0108846	-0.0686849	-0.0765277	-0.0442401	-0.0442401	-0.102956
-17.252	0.0541077	-0.0647278	-0.0105591	-0.0841369	-0.0823059	-0.0444031	-0.0444031	-0.102631
-17.152	0.0505574	-0.0677897	-0.0063	-0.0876872	-0.0858561	-0.0418498	-0.0418498	-0.106181
-17.052	0.0648802	-0.0791017	0.000214	-0.0867921	-0.075287	-0.0353395	-0.0353395	-0.0996705
-16.952	0.0606079	-0.0679016	-0.00967	-0.0934143	-0.0854798	-0.0396118	-0.0396118	-0.115662
-16.852	0.0499879	-0.0722655	-0.0185852	-0.0959167	-0.0903319	-0.0480346	-0.0480346	-0.124084
-16.752	0.0524802	-0.0758767	-0.0160928	-0.0937295	-0.0878396	-0.0553994	-0.0553994	-0.127696
-16.652	0.0528056	-0.0736898	-0.0101522	-0.075765	-0.0856527	-0.0591329	-0.0591329	-0.121755
-16.552	0.0500895	-0.062795	-0.00863	-0.0844017	-0.0708516	-0.0618489	-0.0618489	-0.114614
-16.452	0.0351461	-0.0563456	-0.0160929	-0.077952	-0.0700175	-0.0650736	-0.0650736	-0.111918
-16.352	0.0446676	-0.0524394	-0.0121868	-0.0796612	-0.0759684	-0.0728862	-0.0728862	-0.117686
-16.252	0.0486351	-0.0484719	-0.00822	-0.0817971	-0.0738625	-0.0787758	-0.0787758	-0.119822
-16.152	0.0550842	-0.0476379	-0.00552	-0.0791016	-0.0772705	-0.0820007	-0.0820007	-0.122742
-16.052	0.0565998	-0.0484723	-0.00993	-0.0778912	-0.0816754	-0.0787762	-0.0787762	-0.112162
-15.952	0.0550437	-0.0417581	-0.017283	-0.0847574	-0.0890298	-0.0897012	-0.0897012	-0.124827
-15.852	0.0585735	-0.0425923	-0.0178121	-0.09139	-0.0914204	-0.0925801	-0.0925801	-0.125661
-15.752	0.0558169	-0.0412901	-0.0322874	-0.0824278	-0.0999754	-0.0950315	-0.0950315	-0.124359
-15.652	0.0553589	-0.0339355	-0.0271301	-0.0828857	-0.0927734	-0.0939331	-0.0939331	-0.119202
-15.552	0.0466512	-0.038737	-0.023631	-0.0798749	-0.093516	-0.0904337	-0.0904337	-0.115703
-15.452	0.0437927	-0.0281677	-0.0232239	-0.0733642	-0.0966797	-0.0900268	-0.0900268	-0.115295
-15.352	0.0388894	-0.0325828	-0.0217185	-0.0737205	-0.101278	-0.0903831	-0.0903831	-0.104421
-15.252	0.0331728	-0.0387876	-0.0258787	-0.083679	-0.111053	-0.100342	-0.100342	-0.098419
-15.152	0.0349324	-0.0365397	-0.0236308	-0.0798747	-0.109294	-0.0848185	-0.0848185	-0.0905558
-15.052	0.0481568	-0.0411376	-0.0244752	-0.0746156	-0.104034	-0.091278	-0.091278	-0.073578
-14.952	0.0381571	-0.0394186	-0.0186971	-0.0688375	-0.10201	-0.0793966	-0.0793966	-0.0795187
-14.852	0.0358279	-0.0323789	-0.019165	-0.071167	-0.0949704	-0.0822141	-0.0822141	-0.0762329
-14.752	0.0362347	-0.0255634	-0.0167133	-0.0707599	-0.0884601	-0.0757038	-0.0757038	-0.0697223
-14.652	0.0402425	-0.0218608	-0.0145671	-0.0629985	-0.0689799	-0.071696	-0.071696	-0.0619609
-14.552	0.0395711	-0.0123698	-0.0172833	-0.0478924	-0.0655924	-0.0723673	-0.0723673	-0.0585736
-14.452	0.0446677	-0.0133767	-0.0239053	-0.0582681	-0.0604959	-0.0672708	-0.0672708	-0.0534768
-14.352	0.057963	-0.00994	-0.0223288	-0.0434165	-0.0454916	-0.0522665	-0.0522665	-0.0462851
-14.252	0.0544639	-0.011393	-0.0258278	-0.0525307	-0.0428871	-0.049662	-0.049662	-0.0436806
-14.152	0.0640971	-0.00176	-0.0199483	-0.0428975	-0.0215352	-0.0400289	-0.0400289	-0.0418599
-14.052	0.056549	-0.0032	-0.0198365	-0.0270081	-0.0173645	-0.0358582	-0.0358582	-0.0376892
-13.952	0.0526327	-0.00166	-0.0199992	-0.0271708	-0.0175272	-0.0360209	-0.0360209	-0.0378519
-13.852	0.0512898	0.00106	-0.0172832	-0.0300701	-0.00871	-0.0272014	-0.0272014	-0.035136
-13.752	0.0563964	0.0141295	-0.0159303	-0.0348207	-0.0134584	-0.031952	-0.031952	-0.0337831
-13.652	0.0578003	0.0114746	-0.0185852	-0.0240479	-0.0161133	-0.0346069	-0.0346069	-0.036438
-13.552	0.0579018	0.0115761	-0.0240987	-0.0234578	-0.0160118	-0.0345054	-0.0345054	-0.0363363
-13.452	0.0481571	0.00183	-0.0361935	-0.0355527	-0.0198056	-0.0287777	-0.0287777	-0.0423276
-13.352	0.0473837	0.00106	-0.024943	-0.0205485	-0.0263773	-0.0254923	-0.0254923	-0.0390422
-13.252	0.0487363	0.00241	-0.0276492	-0.0191958	-0.0290835	-0.0241396	-0.0241396	-0.0376894
-13.152	0.0427958	-0.00353	-0.0335897	-0.0251363	-0.035024	-0.0300802	-0.0300802	-0.04363
-13.052	0.0388893	0.0160011	-0.0257774	-0.017324	-0.0272118	-0.0377404	-0.0377404	-0.032064
-12.952	0.0370181	0.00851	-0.0276487	-0.0191953	-0.029083	-0.0436704	-0.0436704	-0.0298765
-12.852	0.0339051	0.00491	-0.0368653	-0.0204468	-0.0265808	-0.0411682	-0.0411682	-0.0273743
-12.752	0.0305074	0.00762	-0.0224406	-0.0217997	-0.0238749	-0.0384623	-0.0384623	-0.0246684
-12.652	0.0245667	0.0173035	-0.0205688	-0.019928	-0.0220032	-0.0365906	-0.0365906	-0.0227966
-12.552	0.021393	0.0141298	-0.0237426	-0.0231017	-0.0251769	-0.0397643	-0.0397643	-0.0259704
-12.452	0.022644	0.0153809	-0.0224915	-0.0180969	-0.012207	-0.0385132	-0.0385132	-0.0247192
-12.352	0.0296122	0.0167338	-0.0211386	-0.0164389	-0.0108541	-0.0371602	-0.0371602	-0.0233663
-12.252	0.0375875	0.0186056	-0.0192667	-0.0186259	-0.00898	-0.0352885	-0.0352885	-0.0214945
-12.152	0.026652	0.0193888	-0.0184835	-0.0178426	-0.0082	-0.0345052	-0.0345052	-0.0207113
-12.052	0.028422	0.0211588	-0.0223288	-0.00826	0.00138	-0.0383504	-0.0383504	-0.0189413
-11.952	0.0299374	0.0189206	-0.0269168	-0.00674	0.0029	-0.0373233	-0.0373233	-0.0174259
-11.852	0.0213932	0.00632	-0.0237424	-0.0209043	-0.00565	-0.039764	-0.039764	-0.0297239
-11.752	0.0258685	0.0107928	-0.019267	-0.0225324	-0.00117	-0.02357	-0.02357	-0.0255536
-11.652	0.0156148	0.0200704	-0.0217082	-0.0249736	-0.00361	-0.0260111	-0.0260111	-0.0276896
-11.552	0.0174356	0.0218912	-0.0316061	-0.011434	-0.00179	-0.0359091	-0.0359091	-0.0299276
-11.452	0.0167542	0.0212097	-0.0322876	-0.0121155	-0.00247	-0.0328369	-0.0328369	-0.0306091
-11.352	0.0206605	0.0251161	-0.0283814	-0.00821	0.00143	-0.0248717	-0.0248717	-0.026703
-11.252	0.0266009	0.0310564	-0.0224409	-0.00227	0.0190935	-0.022685	-0.022685	-0.0207624
-11.152	0.0108236	0.0232442	-0.0302531	-0.010081	0.0112813	-0.0345561	-0.0345561	-0.0285746
-11.052	0.00988	0.0163778	-0.0315043	-0.0113321	0.0100302	-0.0203348	-0.0203348	-0.0298258
-10.952	0.00572	0.0101726	-0.0316059	-0.0151875	0.00993	-0.0163777	-0.0163777	-0.022115
-10.852	0.00707	-0.000193	-0.0302531	-0.0178935	0.0112815	-0.0267434	-0.0267434	-0.0207621
-10.752	0.0109758	0.00371	-0.0263472	-0.0139876	0.0151872	-0.011119	-0.011119	-0.0168563
-10.652	0.00447	-0.0028	-0.0328573	-0.0204976	-0.00304	-0.017629	-0.017629	-0.0196126
-10.552	0.00572	-0.00155	-0.0316061	-0.0192465	-0.00179	-0.0163777	-0.0163777	-0.0180563
-10.452	0.00769	0.000427	-0.0296325	-0.0135193	0.00629	-0.0144043	-0.0144043	-0.00467
-10.352	0.00056	0.00111	-0.0172322	-0.00878	0.000865	-0.0137227	-0.0137227	-0.00368
-10.252	0.000559	0.00111	-0.0172324	-0.00878	0.00648	-0.00591	-0.00591	-0.00774
-10.152	-0.00335	-0.0028	-0.0211385	-0.0126851	0.00868	-0.00982	-0.00982	-0.0116475
-10.052	0.00306	0.00361	-0.01473	-0.00628	0.00947	-0.0112204	-0.0112204	-0.00524
-9.952	0.00577	0.00632	-0.0120237	-0.00357	0.00607	-0.00851	-0.00851	-0.00253
-9.852	0.0127969	0.0133462	0.00282	0.00346	0.0131021	-0.00149	-0.00149	0.0045
-9.752	0.0149331	0.0154824	-0.00286	0.0134072	0.0152382	0.000651	0.000651	0.0144448
-9.652	-0.00204	0.0102234	-0.0025	0.000336	0.00998	0.00101	0.00101	0.00919
-9.552	-0.00204	0.0102232	0.0036	0.00815	0.00998	0.00711	0.00711	0.00919
-9.452	-0.0059	0.0124716	-0.000254	0.00429	0.00237	0.00326	0.00326	0.00533
-9.352	-0.006	0.0118816	-0.000356	0.00419	0.00196	0.00315	0.00315	0.00523
-9.252	-0.0124614	0.002	0.000997	0.00554	0.0114338	0.00451	0.00451	0.00658
-9.152	-0.00652	-0.00597	-0.000875	0.00367	0.00926	0.00263	0.00263	0.0164286
-9.052	-0.00872	-0.00817	-0.00307	0.00148	0.0111187	0.000438	0.000438	0.0142314
-8.952	-0.00652	-0.00597	-0.000875	0.0153909	0.0133158	0.0142008	0.0142008	0.0108133
-8.852	-0.0141702	-0.00801	-0.00291	0.0133566	0.0112815	0.0162253	0.0162253	0.00268
-8.752	-0.0262147	-0.00613	-0.00104	0.0152282	0.013153	0.0102843	0.0102843	0.00455
-8.652	-0.0267843	-0.0067	0.00215	0.0146586	0.0125834	0.01533	0.01533	0.00398
-8.552	-0.0372516	0.00627	0.00746	0.0159098	0.0138348	0.0304974	0.0304974	0.00523
-8.452	-0.021576	0.0102233	0.019226	0.0254821	0.0177916	0.0344542	0.0344542	0.00919
-8.352	-0.021576	0.0102234	0.0192261	0.0315857	0.0140381	0.0344543	0.0344543	0.0265198
-8.252	-0.0223082	0.00949	0.0184938	0.0308534	0.0130006	0.033722	0.033722	0.031891
-8.152	-0.0338643	0.00965	0.0186564	0.0254008	0.0134684	0.0260722	0.0260722	0.0320536
-8.052	-0.0415142	0.00387	0.0166219	0.0172628	0.0111287	0.0356038	0.0356038	0.0300191
-7.952	-0.044037	0.00558	0.0145873	0.0152282	0.0094	0.0376281	0.0376281	0.0279845
-7.852	-0.0403747	0.00314	0.0121461	0.0205995	-0.00491	0.0351869	0.0351869	0.0255433
-7.752	-0.0405374	0.00298	0.0119833	0.0182394	-0.00132	0.0350241	0.0350241	0.033193
-7.652	-0.0267843	0.00502	0.0140177	0.0207621	0.0125834	0.0370585	0.0370585	0.0352275
-7.552	-0.0372518	0.00627	0.015269	0.0159098	0.0138346	0.0383097	0.0383097	0.0364787
-7.452	-0.0358986	0.00762	0.0222371	0.0172628	0.0231529	0.0374656	0.0374656	0.0378316
-7.352	-0.0332949	0.0163267	0.0309446	0.0198667	0.0254515	0.0461729	0.0461729	0.0404356
-7.252	-0.0215759	0.0102234	0.0426636	0.0198669	0.0295105	0.0539856	0.0539856	0.0404358
-7.152	-0.0241801	0.00762	0.0400594	0.0172628	0.0269063	0.0513814	0.0513814	0.0378316
-7.052	-0.0258891	0.00777	0.0439657	0.0289815	0.0308126	0.0552877	0.0552877	0.0417379
-6.952	-0.0398048	-0.0041	0.0361535	0.0267846	0.0270592	0.0530907	0.0530907	0.0493981
-6.852	-0.039805	-0.0041	0.0439658	0.0328879	0.0230002	0.0591941	0.0591941	0.0534568
-6.752	-0.0341899	-0.0041	0.0439657	0.0328878	0.0230001	0.0591939	0.0591939	0.0534566
-6.652	-0.0349528	-0.00535	0.0464681	0.0433553	0.0255025	0.0579427	0.0579427	0.0522054
-6.552	-0.0463155	-0.0106099	0.0452677	0.0418498	0.0360209	0.0526835	0.0526835	0.0469462
-6.452	-0.0463158	-0.0106102	0.0452677	0.0459086	0.0360206	0.0526832	0.0526832	0.0469462
-6.352	-0.0423583	-0.0144652	0.0414124	0.0382996	0.028412	0.0488282	0.0488282	0.0430909
-6.252	-0.0424601	-0.0145671	0.0413106	0.0378927	0.0242513	0.0487264	0.0487264	0.0429891
-6.152	-0.0450134	-0.0171204	0.0387573	0.0356445	0.021698	0.0461731	0.0461731	0.0482483
-6.052	-0.0437622	-0.0158691	0.0400085	0.0328369	0.0229492	0.0474243	0.0474243	0.041687
-5.952	-0.0442812	-0.0163881	0.0394899	0.044037	0.034149	0.0469054	0.0469054	0.0411684
-5.852	-0.0482989	-0.0204058	0.0471907	0.040019	0.0301313	0.0428877	0.0428877	0.0371504
-5.752	-0.0476176	-0.0197245	0.0361532	0.0407003	0.0190938	0.0473226	0.0473226	0.0434469
-5.652	-0.0463664	-0.0184733	0.0430196	0.0419515	0.0203451	0.048879	0.048879	0.0508016
-5.552	-0.0436605	-0.0157674	0.0462138	0.0390422	0.0230509	0.047526	0.047526	0.0535075
-5.452	-0.042511	-0.0263367	0.0412597	0.034088	0.0242005	0.0486756	0.0486756	0.0546569
-5.352	-0.0410564	-0.0304973	0.0427143	0.0411579	0.025655	0.0538838	0.0538838	0.0561115
-5.252	-0.0424093	-0.0379537	0.0413615	0.0402934	0.0186869	0.0565898	0.0565898	0.0547587
-5.152	-0.0424093	-0.0379537	0.0376078	0.0341899	0.0125834	0.0528361	0.0528361	0.04304
-5.052	-0.0481974	-0.0399882	0.0315145	0.0399679	0.0105489	0.0467428	0.0467428	0.0353902
-4.952	-0.0470984	-0.0348304	0.0366717	0.0507403	0.0119531	0.0519006	0.0519006	0.0344439
-4.852	-0.0391846	-0.0306702	0.0445862	0.0591431	0.0158081	0.0598144	0.0598144	0.0423584
-4.752	-0.0333455	-0.02889	0.0504252	0.0510661	0.0216471	0.0656535	0.0656535	0.0561625
-4.652	-0.0319926	-0.0331523	0.0461629	0.0564779	0.0267537	0.0670064	0.0670064	0.0417379
-4.552	-0.0390218	-0.046285	0.0330302	0.0491435	0.0237834	0.0599772	0.0599772	0.0384623
-4.452	-0.046773	-0.0367022	0.0271405	0.0510662	0.0216474	0.0578412	0.0578412	0.0403851
-4.352	-0.051524	-0.0353497	0.0244342	0.0430499	0.0229999	0.0591937	0.0591937	0.037984
-4.252	-0.0485128	-0.0379537	0.0218302	0.0302836	0.0203959	0.0453288	0.0453288	0.0313212
-4.152	-0.0463155	-0.0418599	0.0240275	0.0324809	0.012736	0.0254923	0.0254923	0.027415
-4.052	-0.055837	-0.0457662	0.0140177	0.0265299	0.0108744	0.0175273	0.0175273	0.0352275
-3.952	-0.0541279	-0.0590412	0.0101118	0.0185652	0.00868	0.0197247	0.0197247	0.0257063
-3.852	-0.0521542	-0.0712887	0.015839	0.0164799	0.00659	0.00778	0.00778	0.0175175
-3.752	-0.0509542	-0.0660299	0.0210978	0.0161235	0.00624	0.00898	0.00898	0.0268351
-3.652	-0.0476685	-0.0549316	0.0206299	0.0250244	-0.000336	0.00665	0.00665	0.0182495
-3.552	-0.0463155	-0.0535787	0.017924	0.0226237	-0.00304	0.0019	0.0019	0.0196025
-3.452	-0.0449629	-0.0578413	0.0192768	0.0199177	-0.00169	-0.0122175	-0.0122175	0.0153401
-3.352	-0.0476684	-0.0666504	0.0282898	0.0172119	-0.0100098	-0.0128784	-0.0128784	0.00653
-3.252	-0.055837	-0.0770162	0.0257365	0.00904	-0.0186666	-0.033254	-0.033254	0.00398
-3.152	-0.0600688	-0.0788981	0.021993	0.00106	-0.0167948	-0.0234172	-0.0234172	0.0021
-3.052	-0.0528768	-0.075765	0.0230815	-0.00142	0.00212	-0.0258993	-0.0258993	0.00523
-2.952	-0.050272	-0.0731602	0.0219319	-0.00492	0.00472	-0.0411168	-0.0411168	0.00222
-2.852	-0.0450236	-0.0758769	0.0212605	0.00814	0.00997	-0.0414836	-0.0414836	-0.0066
-2.752	-0.043925	-0.0707194	0.0203145	0.0153402	0.0110677	-0.0347697	-0.0347697	-0.00706
-2.652	-0.0386556	-0.0520223	0.0272929	0.0279338	0.0241496	-0.0160726	-0.0160726	0.00178
-2.552	-0.0314738	-0.0559184	0.0233968	0.0240377	0.01415	-0.0316874	-0.0316874	-0.00242
-2.452	-0.0274547	-0.0661204	0.022562	0.0178928	0.0019	-0.0284618	-0.0284618	-0.0067
-2.352	-0.0222479	-0.0549932	0.038238	0.0231013	0.0132136	-0.00513	-0.00513	0.0102228
-2.252	-0.0312602	-0.0755717	0.0307821	0.0197042	-0.00361	-0.0160319	-0.0160319	0.00731
-2.152	-0.0477091	-0.089976	0.0108846	0.0152791	-0.0239665	-0.0559184	-0.0559184	-0.0130412
-2.052	-0.0530294	-0.0956014	0.00325	0.00794	-0.0372518	-0.0499776	-0.0499776	-0.00853
-1.952	-0.0560006	-0.0982675	0.000579	-0.00675	-0.0281991	-0.0642098	-0.0642098	-0.00946
-1.852	-0.0835873	-0.118194	-0.0113827	-0.0263668	-0.0537716	-0.0797421	-0.0797421	-0.0481564
-1.752	-0.0748087	-0.099589	0.0259908	-0.0313517	-0.0416972	-0.0720622	-0.0720622	-0.0615641
-1.652	-0.084493	-0.105031	0.0578715	-0.0296224	-0.0427755	-0.016744	-0.016744	-0.0638936
-1.552	-0.0932821	-0.0753988	0.0920512	-0.0266927	-0.00533	-0.00194	-0.00194	-0.0178426
-1.452	-0.0915335	-0.0629996	0.0967924	-0.0127352	0.00301	0.0213815	0.0213815	-0.0193575
-1.352	-0.0695388	-0.0689895	0.0867112	0.0109666	0.0184129	0.0372728	0.0372728	0.00105
-1.252	-0.05955	-0.0571086	0.094869	0.0228475	0.0345052	0.0724386	0.0724386	0.0584005
-1.152	-0.0269267	-0.0163981	0.117757	0.0635579	0.0772603	0.126577	0.126577	0.120076
-1.052	-0.0231018	0.00699	0.117554	0.0845947	0.0904846	0.144653	0.144653	0.175476
-0.951996	-0.00242	0.00985	0.0896503	0.109334	0.0961857	0.143946	0.143946	0.182882
-0.851997	0.0538969	0.0394621	0.104861	0.136752	0.121249	0.14368	0.14368	0.179355
-0.751999	0.0736389	0.0565186	0.106934	0.167725	0.120972	0.161713	0.161713	0.127838
-0.652	0.0701497	0.095693	0.0920309	0.203634	0.14092	0.15978	0.15978	0.0759176
-0.552002	0.0373434	0.0768026	0.0429891	0.192067	0.11794	0.0799154	0.0799154	0.0251363
-0.451996	-0.0144209	0.0448747	-0.000969	0.163582	0.0919634	0.0134721	0.0134721	-0.0121077
-0.351997	-0.0245345	0.0328691	-0.03842	0.140169	0.0773332	-0.0216353	-0.0216353	-0.0640852
-0.251999	-0.0398458	-0.0386861	-0.0860799	0.0592448	0.00468	-0.0103963	-0.0103963	-0.0754903
-0.152	-0.0645955	-0.0335897	-0.136922	0.0707499	0.0333659	-0.0702718	-0.0702718	-0.0891317
-0.052002	-0.137299	-0.0603333	-0.205414	-0.192902	-0.227295	-0.18454	-0.18454	-0.159027
0.0480042	-0.258257	-0.255053	-0.0971158	-0.11445	-0.152788	-0.256731	-0.256731	-0.23121
0.148003	-0.288345	0.0958103	0.12825	0.475449	0.564621	0.235672	0.235672	2.07164
0.248001	0.219635	0.651581	0.938385	1.96262	3.08679	4.60205	4.60205	19.0115
0.348	0.382792	0.94755	1.05937	2.13658	4.15574	7.49772	7.49772	29.2126
0.447998	0.248739	0.852559	1.11266	2.30175	4.49825	8.4471	8.4471	31.4281
0.548004	0.350886	0.757045	1.65326	3.35187	6.15213	11.2807	11.2807	40.6288
0.648003	0.579767	0.967981	2.09869	4.4251	8.35821	15.4069	15.4069	52.3441
0.748001	0.714355	1.30505	2.76126	5.80737	10.8434	19.9418	19.9418	64.7364
0.848	0.905558	1.63862	3.41651	7.16935	13.3024	24.5586	24.5586	76.1091
0.947998	1.08963	1.9808	4.06854	8.44434	15.7015	29.2691	29.2691	86.201
1.048	1.24862	2.31121	4.71305	9.75882	18.1208	33.7006	33.7006	95.3202
1.148	1.40706	2.62386	5.34801	11.026	20.491	37.7707	37.7707	102.86
1.248	1.57096	2.96934	6.00068	12.2615	22.8078	41.9011	41.9011	109.543
1.348	1.72493	3.30141	6.63463	13.4311	25.0324	45.6569	45.6569	115.048
1.448	1.86608	3.60695	7.28969	14.6185	27.1655	49.2726	49.2726	119.855
1.548	2.04154	3.926	7.92766	15.7894	29.3522	52.9984	52.9984	123.85
1.648	2.18505	4.26699	8.54927	16.9898	31.4058	56.3287	56.3287	127.321
1.748	2.32665	4.5747	9.16604	18.1196	33.4418	59.5061	59.5061	130.455
1.848	2.48702	4.88756	9.77532	19.2878	35.4926	62.5195	62.5195	133.088
1.948	2.62369	5.20392	10.377	20.3932	37.4515	65.4977	65.4977	135.399
2.048	2.74975	5.48798	10.9523	21.4631	39.3126	68.366	68.366	137.343
2.148	2.87759	5.78265	11.5451	22.4683	41.0754	71.1836	71.1836	138.946
2.248	3.00359	6.08007	12.1186	23.5081	42.8498	73.769	73.769	140.405
2.348	3.15529	6.3785	12.6899	24.5283	44.6026	76.2035	76.2035	141.647
2.448	3.29798	6.67121	13.278	25.552	46.2905	78.5532	78.5532	142.671
2.548	3.44035	7.0106	13.8366	26.556	47.9441	80.8848	80.8848	143.674
2.648	3.5749	7.31217	14.4009	27.5015	49.5718	83.1487	83.1487	144.542
2.748	3.73009	7.6	14.9549	28.4747	51.1568	85.2182	85.2182	145.301
2.848	3.89274	7.89347	15.4979	29.4498	52.6995	87.1872	87.1872	145.996
2.948	4.03639	8.16804	16.0709	30.4058	54.2086	89.1369	89.1369	146.606
3.048	4.14138	8.42101	16.5939	31.3425	55.6925	91.0193	91.0193	147.09
3.148	4.26749	8.70319	17.1092	32.258	57.1484	92.8331	92.8331	147.519
3.248	4.42483	8.99352	17.6297	33.1735	58.5579	94.5434	94.5434	147.967
3.348	4.58646	9.26871	18.141	34.0731	59.9794	96.2673	96.2673	148.334
3.448	4.72363	9.54465	18.6435	34.9644	61.3571	97.6783	97.6783	148.727
3.548	4.85946	9.803	19.1151	35.8131	62.719	99.1028	99.1028	149.023
3.648	5.00291	10.0544	19.5868	36.7008	63.9838	100.533	100.533	149.21
3.748	5.15878	10.3154	20.0588	37.5345	65.2761	101.986	101.986	149.408
3.848	5.27976	10.5717	20.5237	38.3231	66.456	103.334	103.334	149.586
3.948	5.43688	10.8263	20.982	39.1624	67.5626	104.575	104.575	149.786
4.048	5.58384	11.0924	21.4468	39.9614	68.6662	105.738	105.738	149.951
4.148	5.72649	11.3363	21.9022	40.7365	69.7698	106.904	106.904	150.124
4.248	5.85796	11.589	22.3536	41.54	70.8797	107.955	107.955	150.293
4.348	5.98619	11.8267	22.7911	42.2856	71.9552	109.033	109.033	150.466
4.448	6.0968	12.0681	23.229	43.0326	73.0484	109.993	109.993	150.624
4.548	6.2315	12.3103	23.6807	43.7418	74.1421	110.991	110.991	150.718
4.648	6.35354	12.555	24.1189	44.4575	75.1938	111.888	111.888	150.816
4.748	6.48482	12.7901	24.5608	45.1708	76.159	112.75	112.75	150.916
4.848	6.60478	13.0175	24.9914	45.875	77.066	113.606	113.606	151.005
4.948	6.71994	13.2206	25.4071	46.5426	77.8806	114.382	114.382	151.085
5.048	6.83513	13.449	25.8389	47.203	78.7594	115.135	115.135	151.161
5.148	6.93218	13.6712	26.2444	47.8349	79.614	115.9	115.9	151.227
5.248	7.04749	13.8821	26.6411	48.4894	80.4619	116.633	116.633	151.283
5.348	7.16077	14.1027	27.0509	49.1436	81.2665	117.275	117.275	151.33
5.448	7.26551	14.3187	27.4527	49.7641	82.0978	117.9	117.9	151.386
5.548	7.39441	14.5376	27.8474	50.3851	82.9572	118.552	118.552	151.433
5.648	7.50217	14.7607	28.2306	51.0147	83.6845	119.15	119.15	151.484
5.748	7.6366	14.9753	28.5976	51.6098	84.4086	119.757	119.757	151.54
5.848	7.73817	15.1842	28.9704	52.2016	85.1486	120.396	120.396	151.568
5.948	7.8481	15.4055	29.3733	52.7919	85.8467	120.961	120.961	151.613
6.048	7.96223	15.6325	29.7412	53.3943	86.5619	121.293	121.293	151.653
6.148	8.07666	15.8506	30.0998	53.9989	87.2256	121.75	121.75	151.674
6.248	8.20618	16.0527	30.4562	54.527	87.9077	122.178	122.178	151.717
6.348	8.31571	16.2828	30.8134	55.0681	88.5582	122.606	122.606	151.761
6.448	8.40484	16.4759	31.1584	55.6005	89.1319	123.008	123.008	151.779
6.548	8.52514	16.6685	31.5034	56.1274	89.7715	123.419	123.419	151.81
6.648	8.63603	16.863	31.8564	56.6422	90.359	123.852	123.852	151.839
6.748	8.74682	17.0599	32.2017	57.1532	90.9676	124.238	124.238	151.863
6.848	8.82003	17.2425	32.5444	57.6684	91.5491	124.562	124.562	151.876
6.948	8.93864	17.4472	32.878	58.1598	92.1225	124.901	124.901	151.909
7.048	9.05655	17.6196	33.1753	58.6622	92.7092	125.259	125.259	151.939
7.148	9.1542	17.7876	33.5075	59.1544	93.2422	125.585	125.585	151.966
7.248	9.25102	17.9841	33.8231	59.6501	93.7456	125.918	125.918	151.973
7.348	9.35978	18.1652	34.1703	60.1239	94.2587	126.221	126.221	152.02
7.448	9.45181	18.343	34.5003	60.5558	94.7507	126.52	126.52	152.021
7.548	9.55598	18.5231	34.8194	60.9937	95.2477	126.823	126.823	152.04
7.648	9.65019	18.7076	35.1441	61.4515	95.6878	127.122	127.122	152.046
7.748	9.74275	18.8644	35.4437	61.8818	96.1649	127.338	127.338	152.06
7.848	9.82723	19.0467	35.7471	62.3119	96.6322	127.557	127.557	152.077
7.948	9.92577	19.2366	36.0367	62.7407	97.045	127.786	127.786	152.097
8.048	10.028	19.4035	36.3422	63.1514	97.4619	127.967	127.967	152.102
8.148	10.1022	19.5713	36.6408	63.5577	97.8447	128.182	128.182	152.106
8.248	10.1911	19.7719	36.9333	63.965	98.2442	128.401	128.401	152.119
8.348	10.2987	19.9321	37.2162	64.3675	98.6389	128.585	128.585	152.13
8.448	10.3733	20.0943	37.4939	64.7658	99.0003	128.773	128.773	152.138
8.548	10.4394	20.2563	37.7613	65.1761	99.385	128.949	128.949	152.158
8.648	10.5179	20.4074	38.0375	65.5731	99.7604	129.123	129.123	152.168
8.748	10.6079	20.5694	38.2893	65.9462	100.12	129.273	129.273	152.17
8.848	10.6875	20.7272	38.5604	66.3205	100.457	129.443	129.443	152.191
8.948	10.763	20.8768	38.8077	66.6816	100.795	129.581	129.581	152.188
9.048	10.8196	21.0154	39.0635	67.019	101.118	129.727	129.727	152.194
9.148	10.9113	21.1657	39.321	67.3746	101.439	129.87	129.87	152.211
9.248	11.0102	21.3312	39.5746	67.7058	101.753	130.008	130.008	152.217
9.348	11.1016	21.4827	39.8299	68.0335	102.043	130.134	130.134	152.218
9.448	11.1886	21.6267	40.0771	68.3434	102.373	130.252	130.252	152.235
9.548	11.2668	21.7634	40.3232	68.6715	102.642	130.405	130.405	152.243
9.648	11.3625	21.91	40.5674	69.0033	102.918	130.532	130.532	152.253
9.748	11.4427	22.0604	40.8116	69.3201	103.177	130.663	130.663	152.259
9.848	11.5324	22.1929	41.0419	69.6245	103.445	130.772	130.772	152.258
9.948	11.6152	22.3501	41.2732	69.9379	103.733	130.88	130.88	152.267
10.048	11.7003	22.4977	41.5222	70.2339	104.009	131.01	131.01	152.274
10.148	11.787	22.6313	41.7614	70.545	104.252	131.116	131.116	152.284
10.248	11.8708	22.768	41.988	70.8402	104.502	131.226	131.226	152.31
10.348	11.9329	22.8865	42.2276	71.1304	104.738	131.321	131.321	152.307
10.448	12.0006	23.0207	42.4516	71.4405	104.974	131.428	131.428	152.307
10.548	12.0591	23.1612	42.6819	71.7273	105.247	131.506	131.506	152.318
10.648	12.1204	23.3045	42.9012	72.0056	105.453	131.59	131.59	152.327
10.748	12.2062	23.4373	43.1181	72.2672	105.667	131.684	131.684	152.339
10.848	12.2701	23.5714	43.3343	72.5379	105.884	131.768	131.768	152.344
10.948	12.3345	23.7374	43.551	72.8173	106.094	131.863	131.863	152.35
11.048	12.4068	23.88	43.764	73.075	106.296	131.955	131.955	152.352
11.148	12.4797	24.0037	43.9737	73.3337	106.464	132.032	132.032	152.349
11.248	12.5565	24.1391	44.1776	73.6018	106.658	132.113	132.113	152.366
11.348	12.6243	24.2828	44.3894	73.8454	106.849	132.188	132.188	152.372
11.448	12.6964	24.4179	44.6044	74.0872	107.052	132.264	132.264	152.372
11.548	12.7593	24.5467	44.8096	74.3298	107.218	132.321	132.321	152.378
11.648	12.8313	24.6873	44.9893	74.568	107.398	132.399	132.399	152.378
11.748	12.9159	24.7993	45.1833	74.8011	107.561	132.452	132.452	152.388
11.848	12.9798	24.9256	45.376	75.0251	107.726	132.508	132.508	152.391
11.948	13.0422	25.0466	45.5695	75.236	107.898	132.547	132.547	152.405
12.048	13.1059	25.1438	45.7543	75.4347	108.058	132.602	132.602	152.399
12.148	13.1847	25.2478	45.9286	75.6676	108.208	132.631	132.631	152.401
12.248	13.2583	25.3917	46.0999	75.8701	108.36	132.674	132.674	152.41
12.348	13.3378	25.5065	46.2888	76.0706	108.522	132.734	132.734	152.414
12.448	13.3834	25.6142	46.4398	76.2686	108.663	132.783	132.783	152.412
12.548	13.4516	25.7256	46.6057	76.4853	108.804	132.843	132.843	152.418
12.648	13.5223	25.8488	46.7853	76.6965	108.956	132.889	132.889	152.418
12.748	13.5592	25.9542	46.9671	76.9053	109.095	132.939	132.939	152.434
12.848	13.6087	26.0741	47.1204	77.1032	109.222	132.977	132.977	152.432
12.948	13.6802	26.173	47.264	77.3093	109.356	132.998	132.998	152.434
13.048	13.7506	26.2824	47.4181	77.5068	109.48	133.049	133.049	152.434
13.148	13.8093	26.3919	47.5882	77.71	109.587	133.092	133.092	152.434
13.248	13.8579	26.4913	47.7503	77.8915	109.698	133.125	133.125	152.432
13.348	13.9185	26.5831	47.9125	78.085	109.817	133.158	133.158	152.441
13.448	14.0084	26.6947	48.0804	78.2725	109.931	133.188	133.188	152.449
13.548	14.0825	26.794	48.2444	78.4598	110.036	133.222	133.222	152.453
13.648	14.1451	26.8956	48.4203	78.6279	110.157	133.266	133.266	152.457
13.748	14.2154	26.9972	48.5687	78.7959	110.259	133.291	133.291	152.457
13.848	14.2993	27.1124	48.7229	78.9618	110.36	133.316	133.316	152.475
13.948	14.3404	27.2042	48.8929	79.124	110.473	133.363	133.363	152.479
14.048	14.4003	27.3032	49.0292	79.2738	110.572	133.39	133.39	152.474
14.148	14.4654	27.3919	49.1664	79.4365	110.677	133.414	133.414	152.477
14.248	14.5135	27.4906	49.3082	79.5825	110.787	133.441	133.441	152.478
14.348	14.5904	27.6065	49.4749	79.7373	110.915	133.475	133.475	152.484
14.448	14.6451	27.712	49.6	79.8897	111.028	133.494	133.494	152.488
14.548	14.7043	27.8103	49.7255	80.0387	111.138	133.522	133.522	152.497
14.648	14.7558	27.9009	49.8591	80.1879	111.237	133.537	133.537	152.498
14.748	14.7993	28.003	49.9729	80.3447	111.311	133.555	133.555	152.502
14.848	14.8521	28.087	50.0806	80.4873	111.395	133.576	133.576	152.504
14.948	14.8924	28.1803	50.2026	80.6119	111.486	133.609	133.609	152.505
15.048	14.9531	28.2779	50.3259	80.7367	111.567	133.63	133.63	152.507
15.148	15.0233	28.3754	50.4509	80.885	111.664	133.657	133.657	152.521
15.248	15.0812	28.4724	50.5752	81.0328	111.742	133.696	133.696	152.528
15.348	15.1265	28.5584	50.708	81.1657	111.804	133.719	133.719	152.526
15.448	15.1685	28.64	50.8107	81.292	111.849	133.748	133.748	152.541
15.548	15.2212	28.7139	50.9301	81.4267	111.909	133.769	133.769	152.549
15.648	15.2792	28.811	51.0699	81.5572	111.975	133.804	133.804	152.556
15.748	15.33	28.8813	51.1911	81.6685	112.033	133.823	133.823	152.55
15.848	15.3808	28.9673	51.3278	81.7972	112.1	133.851	133.851	152.556
15.948	15.4315	29.0416	51.445	81.9261	112.158	133.855	133.855	152.556
16.048	15.4998	29.1254	51.5719	82.053	112.223	133.882	133.882	152.562
16.148	15.5631	29.2199	51.6821	82.1825	112.309	133.893	133.893	152.566
16.248	15.6151	29.2992	51.8121	82.2854	112.361	133.913	133.913	152.564
16.348	15.6575	29.3828	51.9365	82.3904	112.427	133.94	133.94	152.567
16.448	15.6946	29.4568	52.0479	82.4977	112.488	133.962	133.962	152.569
16.548	15.7362	29.5415	52.1716	82.6097	112.547	133.976	133.976	152.578
16.648	15.7818	29.6222	52.2953	82.7217	112.595	134.006	134.006	152.574
16.748	15.8287	29.6888	52.4164	82.7981	112.634	134.018	134.018	152.571
16.848	15.8756	29.7667	52.5101	82.8936	112.688	134.041	134.041	152.578
16.948	15.9196	29.842	52.6245	83.0001	112.752	134.058	134.058	152.583
17.048	15.9533	29.9321	52.7341	83.0902	112.803	134.066	134.066	152.583
17.148	15.9797	30.0037	52.8447	83.1813	112.843	134.083	134.083	152.579
17.248	16.0239	30.0714	52.9593	83.2763	112.899	134.09	134.09	152.578
17.348	16.0644	30.143	53.0427	83.3638	112.94	134.105	134.105	152.591
17.448	16.1092	30.2426	53.1344	83.4631	112.981	134.114	134.114	152.593
17.548	16.1522	30.309	53.2281	83.5569	113.027	134.13	134.13	152.597
17.648	16.1855	30.3891	53.3144	83.6488	113.069	134.152	134.152	152.593
17.748	16.2258	30.449	53.3994	83.7225	113.109	134.172	134.172	152.596
17.848	16.272	30.5381	53.502	83.8251	113.136	134.186	134.186	152.6
17.948	16.3149	30.6067	53.6135	83.9384	113.179	134.191	134.191	152.6
18.048	16.356	30.673	53.7054	84.0107	113.224	134.205	134.205	152.596
18.148	16.3878	30.7321	53.7841	84.0816	113.263	134.213	134.213	152.59
18.248	16.4302	30.794	53.8694	84.171	113.306	134.24	134.24	152.59
18.348	16.472	30.8669	53.9697	84.2632	113.347	134.251	134.251	152.6
18.448	16.5084	30.9308	54.0726	84.3701	113.391	134.271	134.271	152.602
18.548	16.5474	30.9699	54.1429	84.4404	113.419	134.271	134.271	152.602
18.648	16.5896	31.0433	54.2437	84.51	113.465	134.283	134.283	152.599
18.748	16.6378	31.0956	54.3332	84.5818	113.492	134.284	134.284	152.598
18.848	16.6785	31.1573	54.4163	84.667	113.524	134.291	134.291	152.605
18.948	16.7128	31.2094	54.488	84.733	113.545	134.292	134.292	152.611
19.048	16.7569	31.2791	54.5711	84.7827	113.589	134.305	134.305	152.612
19.148	16.7935	31.3488	54.6586	84.8467	113.626	134.322	134.322	152.612
19.248	16.8443	31.4074	54.7367	84.9365	113.665	134.334	134.334	152.606
19.348	16.8834	31.4833	54.8265	85.0068	113.684	134.342	134.342	152.606
19.448	16.9373	31.565	54.9117	85.0648	113.707	134.345	134.345	152.609
19.548	16.9842	31.6349	54.9977	85.1389	113.752	134.364	134.364	152.611
19.648	17.0187	31.709	55.083	85.2125	113.792	134.376	134.376	152.608
19.748	17.0579	31.7616	55.1729	85.2969	113.838	134.387	134.387	152.62
19.848	17.0827	31.8175	55.2368	85.3701	113.856	134.385	134.385	152.617
19.948	17.1178	31.8996	55.3109	85.4405	113.888	134.387	134.387	152.614
20.048	17.1574	31.9509	55.3701	85.4996	113.919	134.393	134.393	152.61
20.148	17.1919	32.0011	55.4554	85.5615	113.95	134.396	134.396	152.613
20.248	17.2397	32.0662	55.5088	85.6344	113.98	134.403	134.403	152.61
20.348	17.2679	32.1261	55.5804	85.6865	114.009	134.416	134.416	152.614
20.448	17.3091	32.1751	55.649	85.7412	114.032	134.424	134.424	152.613
20.548	17.338	32.223	55.693	85.8147	114.055	134.439	134.439	152.617
20.648	17.373	32.2837	55.7575	85.8697	114.076	134.445	134.445	152.613
20.748	17.3944	32.3208	55.8375	85.9163	114.11	134.443	134.443	152.617
20.848	17.4276	32.3618	55.902	85.9574	114.131	134.456	134.456	152.619
20.948	17.4597	32.3995	55.9593	86.0146	114.151	134.463	134.463	152.617
21.048	17.4745	32.4594	56.0136	86.0667	114.178	134.464	134.464	152.615
21.148	17.5076	32.4926	56.097	86.1352	114.199	134.478	134.478	152.624
21.248	17.548	32.5468	56.1574	86.1949	114.232	134.481	134.481	152.626
21.348	17.5852	32.5975	56.208	86.2595	114.269	134.481	134.481	152.634
21.448	17.601	32.6482	56.2666	86.3102	114.289	134.493	134.493	152.628
21.548	17.6209	32.688	56.3336	86.3616	114.313	134.505	134.505	152.628
21.648	17.6567	32.7471	56.4125	86.4286	114.321	134.51	134.51	152.629
21.748	17.6789	32.8006	56.4697	86.4648	114.343	134.52	134.52	152.626
21.848	17.7063	32.8436	56.5322	86.5095	114.363	134.528	134.528	152.62
21.948	17.7407	32.8857	56.594	86.5634	114.385	134.533	134.533	152.623
22.048	17.7676	32.9401	56.6656	86.6172	114.406	134.529	134.529	152.624
22.148	17.8039	32.988	56.7392	86.6718	114.429	134.544	134.544	152.628
22.248	17.8248	33.0402	56.8109	86.714	114.45	134.541	134.541	152.641
22.348	17.8523	33.0755	56.889	86.7412	114.464	134.545	134.545	152.641
22.448	17.8812	33.1241	56.9534	86.7822	114.471	134.547	134.547	152.643
22.548	17.9187	33.1808	57.024	86.8389	114.497	134.559	134.559	152.649
22.648	17.9342	33.2221	57.0882	86.8779	114.509	134.553	134.553	152.649
22.748	17.9667	33.2797	57.1598	86.9183	114.518	134.554	134.554	152.65
22.848	17.9916	33.3298	57.214	86.9627	114.537	134.553	134.553	152.649
22.948	18.0168	33.3806	57.2646	86.9801	114.552	134.565	134.565	152.647
23.048	18.0539	33.4295	57.3291	87.0173	114.574	134.583	134.583	152.655
23.148	18.0735	33.4648	57.3877	87.0485	114.578	134.577	134.577	152.651
23.248	18.1021	33.4972	57.4358	87.0812	114.587	134.58	134.58	152.637
23.348	18.1287	33.5416	57.4859	87.1155	114.606	134.587	134.587	152.644
23.448	18.1561	33.5902	57.5094	87.1585	114.616	134.591	134.591	152.64
23.548	18.1817	33.6313	57.5427	87.18	114.631	134.601	134.601	152.65
23.648	18.2089	33.6704	57.5878	87.223	114.639	134.605	134.605	152.65
23.748	18.2433	33.7243	57.6317	87.2652	114.654	134.608	134.608	152.665
23.848	18.2741	33.792	57.6721	87.2938	114.682	134.629	134.629	152.674
23.948	18.2883	33.824	57.7119	87.3337	114.695	134.63	134.63	152.675
24.048	18.3196	33.8692	57.7549	87.3476	114.703	134.624	134.624	152.675
24.148	18.3508	33.8904	57.794	87.3845	114.722	134.626	134.626	152.675
24.248	18.378	33.9373	57.8369	87.4194	114.742	134.63	134.63	152.684
24.348	18.4172	33.9607	57.8838	87.4509	114.75	134.637	134.637	152.678
24.448	18.4315	33.9985	57.912	87.4847	114.764	134.626	134.626	152.673
24.548	18.4585	34.0389	57.9385	87.5055	114.769	134.63	134.63	152.671
24.648	18.4771	34.0892	57.9944	87.542	114.78	134.635	134.635	152.687
24.748	18.4922	34.1098	58.0329	87.5804	114.781	134.646	134.646	152.687
24.848	18.5213	34.1392	58.0739	87.6098	114.795	134.644	134.644	152.689
24.948	18.5435	34.169	58.1272	87.6474	114.806	134.642	134.642	152.692
25.048	18.5694	34.2107	58.1769	87.6757	114.82	134.639	134.639	152.69
25.148	18.6086	34.2459	58.2158	87.693	114.832	134.649	134.649	152.694
25.248	18.6416	34.2789	58.2666	87.7377	114.843	134.655	134.655	152.7
25.348	18.6713	34.3067	58.3018	87.7595	114.859	134.665	134.665	152.702
25.448	18.6829	34.3279	58.3369	87.7868	114.855	134.661	134.661	152.698
25.548	18.7179	34.359	58.3797	87.8218	114.875	134.665	134.665	152.713
25.648	18.7388	34.3917	58.4242	87.8428	114.884	134.672	134.672	152.709
25.748	18.7738	34.4345	58.467	87.8683	114.895	134.666	134.666	152.707
25.848	18.7974	34.4777	58.5101	87.8897	114.913	134.674	134.674	152.699
25.948	18.8234	34.4999	58.55	87.9117	114.914	134.669	134.669	152.694
26.048	18.8577	34.5419	58.5821	87.95	114.932	134.675	134.675	152.713
26.148	18.8834	34.5736	58.6235	87.9873	114.942	134.688	134.688	152.707
26.248	18.9064	34.5844	58.6481	88.0042	114.959	134.679	134.679	152.716
26.348	18.9341	34.6182	58.678	88.0304	114.962	134.686	134.686	152.707
26.448	18.9543	34.6501	58.7294	88.0582	114.97	134.682	134.682	152.716
26.548	18.9758	34.6795	58.7649	88.0915	114.98	134.69	134.69	152.714
26.648	18.9991	34.7223	58.8055	88.1148	114.995	134.688	134.688	152.717
26.748	19.0202	34.7589	58.8499	88.134	115.007	134.693	134.693	152.723
26.848	19.0331	34.7954	58.8747	88.1449	115.006	134.691	134.691	152.708
26.948	19.0532	34.8234	58.9065	88.1766	115.018	134.687	134.687	152.709
27.048	19.0897	34.8558	58.9275	88.2014	115.031	134.689	134.689	152.714
27.148	19.1034	34.8913	58.9567	88.2192	115.045	134.699	134.699	152.722
27.248	19.1222	34.9235	58.995	88.2339	115.044	134.698	134.698	152.704
27.348	19.1451	34.9581	59.0296	88.2686	115.052	134.696	134.696	152.713
27.448	19.159	34.9894	59.0687	88.2764	115.059	134.689	134.689	152.725
27.548	19.162	35.0258	59.08	88.2972	115.059	134.698	134.698	152.716
27.648	19.1944	35.07	59.1102	88.324	115.07	134.704	134.704	152.721
27.748	19.2154	35.1048	59.1429	88.3388	115.083	134.705	134.705	152.723
27.848	19.2258	35.1404	59.1652	88.3534	115.089	134.7	134.7	152.721
27.948	19.2563	35.167	59.1917	88.372	115.095	134.707	134.707	152.721
28.048	19.2792	35.1899	59.2089	88.397	115.1	134.71	134.71	152.724
28.148	19.2914	35.2256	59.2385	88.4071	115.104	134.715	134.715	152.725
28.248	19.3105	35.2408	59.2616	88.4261	115.115	134.716	134.716	152.72
28.348	19.332	35.2777	59.2906	88.4475	115.125	134.712	134.712	152.716
28.448	19.3371	35.3103	59.3232	88.4801	115.138	134.713	134.713	152.712
28.548	19.3586	35.3458	59.3587	88.5016	115.148	134.715	134.715	152.714
28.648	19.3716	35.3604	59.3733	88.5168	115.161	134.723	134.723	152.715
28.748	19.3898	35.3904	59.4033	88.5289	115.16	134.715	134.715	152.714
28.848	19.4107	35.4075	59.4242	88.5615	115.173	134.717	134.717	152.723
28.948	19.4321	35.4249	59.4651	88.5675	115.182	134.719	134.719	152.717
29.048	19.4442	35.4542	59.4772	88.5732	115.181	134.717	134.717	152.717
29.148	19.4529	35.4713	59.5054	88.5959	115.199	134.724	134.724	152.712
29.248	19.4615	35.4972	59.5375	88.6162	115.196	134.721	134.721	152.713
29.348	19.4836	35.5154	59.5597	88.6266	115.207	134.719	134.719	152.714
29.448	19.4888	35.5403	59.5843	88.6436	115.212	134.717	134.717	152.703
29.548	19.516	35.5713	59.6115	88.6707	115.219	134.736	134.736	152.715
29.648	19.5281	35.601	59.6412	88.6887	115.235	134.74	134.74	152.707
29.748	19.5337	35.6163	59.6643	88.704	115.249	134.736	134.736	152.709
29.848	19.5591	35.6534	59.6977	88.7257	115.263	134.736	134.736	152.723
29.948	19.5657	35.6622	59.7197	88.736	115.257	134.735	134.735	152.718
30.048	19.5897	35.6801	59.7555	88.7639	115.274	134.736	134.736	152.722
30.148	19.6056	35.7016	59.7849	88.7855	115.278	134.738	134.738	152.724
30.248	19.6125	35.7187	59.8117	88.7889	115.273	134.739	134.739	152.725
30.348	19.6365	35.7308	59.8414	88.799	115.289	134.755	134.755	152.73
30.448	19.6477	35.7537	59.8721	88.822	115.293	134.758	134.758	152.733
30.548	19.6573	35.7773	59.9013	88.8356	115.287	134.751	134.751	152.725
30.648	19.6828	35.7967	59.9268	88.8571	115.289	134.751	134.751	152.725
30.748	19.6946	35.8162	59.958	88.8632	115.296	134.762	134.762	152.725
30.848	19.7134	35.8313	59.9926	88.8759	115.296	134.762	134.762	152.725
30.948	19.7293	35.8605	60.0045	88.8914	115.309	134.768	134.768	152.723
31.048	19.739	35.88	60.0179	88.9209	115.317	134.764	134.764	152.723
31.148	19.7537	35.8931	60.0367	88.934	115.316	134.763	134.763	152.722
31.248	19.7688	35.91	60.0657	88.9391	115.332	134.761	134.761	152.721
31.348	19.7827	35.9412	60.0791	88.9509	115.332	134.766	134.766	152.721
31.448	19.7844	35.9453	60.0987	88.9704	115.343	134.766	134.766	152.721
31.548	19.798	35.9626	60.1163	88.9763	115.353	134.768	134.768	152.723
31.648	19.8184	35.9907	60.1364	88.9886	115.358	134.769	134.769	152.722
31.748	19.8261	36.0046	60.1481	89.0081	115.369	134.773	134.773	152.716
31.848	19.8339	36.018	60.162	89.0221	115.372	134.773	134.773	152.716
31.948	19.8374	36.035	60.1729	89.0251	115.363	134.77	134.77	152.714
32.048	19.8533	36.0532	60.2066	89.0298	115.365	134.773	134.773	152.716
32.148	19.8677	36.0753	60.2328	89.042	115.384	134.774	134.774	152.719
32.248	19.8893	36.0967	60.2542	89.0597	115.386	134.769	134.769	152.729
32.348	19.8988	36.1127	60.2679	89.0693	115.388	134.771	134.771	152.731
32.448	19.9199	36.1274	60.2887	89.0784	115.389	134.784	134.784	152.732
32.548	19.9327	36.1442	60.3133	89.103	115.402	134.79	134.79	152.731
32.648	19.9486	36.1601	60.3255	89.0995	115.406	134.786	134.786	152.729
32.748	19.96	36.1793	60.3329	89.113	115.402	134.788	134.788	152.729
32.848	19.9663	36.1951	60.3565	89.119	115.414	134.786	134.786	152.72
32.948	19.9816	36.2165	60.3779	89.1285	115.427	134.799	134.799	152.72
33.048	19.9916	36.2381	60.3994	89.1501	115.429	134.801	134.801	152.718
33.148	19.9985	36.2551	60.4221	89.161	115.444	134.805	134.805	152.721
33.248	20.0136	36.2641	60.4372	89.1705	115.442	134.804	134.804	152.724
33.348	20.033	36.2798	60.451	89.1721	115.449	134.8	134.8	152.718
33.448	20.0532	36.2959	60.4651	89.1845	115.45	134.801	134.801	152.713
33.548	20.0649	36.3155	60.4768	89.1923	115.456	134.795	134.795	152.713
33.648	20.0653	36.3331	60.4945	89.2022	115.454	134.787	134.787	152.707
33.748	20.0709	36.3527	60.4985	89.2139	115.458	134.791	134.791	152.703
33.848	20.0917	36.3735	60.5075	89.2229	115.455	134.788	134.788	152.704
33.948	20.1021	36.3939	60.5333	89.2335	115.452	134.791	134.791	152.707
34.048	20.1125	36.4061	60.5557	89.236	115.445	134.79	134.79	152.7
34.148	20.128	36.4256	60.5674	89.2515	115.443	134.805	134.805	152.698
34.248	20.1412	36.4464	60.5803	89.2512	115.454	134.805	134.805	152.715
34.348	20.1581	36.4633	60.6012	89.262	115.448	134.796	134.796	152.709
34.448	20.1694	36.4803	60.626	89.2673	115.457	134.801	134.801	152.71
34.548	20.171	36.4996	60.6338	89.2712	115.451	134.813	134.813	152.704
34.648	20.1985	36.5059	60.6533	89.2829	115.445	134.813	134.813	152.702
34.748	20.2082	36.5134	60.6669	89.2909	115.455	134.819	134.819	152.704
34.848	20.2316	36.5486	60.6786	89.2965	115.458	134.817	134.817	152.704
34.948	20.2466	36.5597	60.6959	89.3115	115.456	134.814	134.814	152.703
35.048	20.2531	36.5896	60.7002	89.318	115.46	134.825	134.825	152.702
35.148	20.2661	36.6067	60.721	89.3254	115.458	134.82	134.82	152.703
35.248	20.2755	36.6157	60.7458	89.3324	115.467	134.827	134.827	152.703
35.348	20.2889	36.6449	60.7595	89.3461	115.467	134.829	134.829	152.702
35.448	20.3	36.6638	60.7664	89.3414	115.468	134.825	134.825	152.696
35.548	20.311	36.681	60.7854	89.3564	115.468	134.828	134.828	152.701
35.648	20.3287	36.6925	60.7993	89.3623	115.474	134.832	134.832	152.696
35.748	20.3456	36.7172	60.8082	89.387	115.473	134.831	134.831	152.697
35.848	20.3527	36.7361	60.831	89.3863	115.478	134.827	134.827	152.696
35.948	20.3608	36.7498	60.8408	89.4001	115.474	134.825	134.825	152.698
36.048	20.3743	36.7693	60.8604	89.4023	115.476	134.825	134.825	152.698
36.148	20.3717	36.7863	60.8639	89.4053	115.481	134.822	134.822	152.69
36.248	20.3943	36.8011	60.8804	89.4125	115.481	134.825	134.825	152.687
36.348	20.4075	36.8104	60.8935	89.4254	115.488	134.825	134.825	152.704
36.448	20.4114	36.8261	60.9054	89.4255	115.494	134.827	134.827	152.704
36.548	20.423	36.8376	60.9247	89.4371	115.49	134.827	134.827	152.7
36.648	20.4412	36.8385	60.9351	89.4436	115.496	134.825	134.825	152.695
36.748	20.4563	36.8475	60.9407	89.4587	115.494	134.825	134.825	152.698
36.848	20.4646	36.8675	60.9468	89.4614	115.488	134.821	134.821	152.699
36.948	20.468	36.8848	60.9697	89.4704	115.496	134.831	134.831	152.708
37.048	20.4894	36.9001	60.9911	89.4723	115.494	134.827	134.827	152.704
37.148	20.507	36.9177	61.0088	89.4781	115.506	134.833	134.833	152.71
37.248	20.5079	36.9322	61.0232	89.4809	115.506	134.828	134.828	152.708
37.348	20.5142	36.9405	61.0198	89.4892	115.507	134.826	134.826	152.713
37.448	20.5188	36.9451	61.0362	89.4882	115.498	134.817	134.817	152.706
37.548	20.5336	36.9622	61.0471	89.4852	115.507	134.832	134.832	152.709
37.648	20.5493	36.96	61.0628	89.5009	115.518	134.836	134.836	152.707
37.748	20.5592	36.9778	61.0787	89.5147	115.528	134.832	134.832	152.703
37.848	20.5709	36.9855	61.0921	89.5147	115.524	134.838	134.838	152.715
37.948	20.5701	37.0043	61.1031	89.5217	115.524	134.833	134.833	152.714
38.048	20.5753	37.0017	61.1201	89.5191	115.529	134.827	134.827	152.708
38.148	20.5916	37.0257	61.1287	89.5354	115.528	134.831	134.831	152.708
38.248	20.6021	37.0346	61.139	89.5459	115.532	134.842	134.842	152.705
38.348	20.6157	37.0381	61.1604	89.5422	115.53	134.844	134.844	152.701
38.448	20.632	37.0428	61.1689	89.5445	115.527	134.84	134.84	152.698
38.548	20.6465	37.0532	61.195	89.5474	115.533	134.841	134.841	152.704
38.648	20.6475	37.07	61.1944	89.5483	115.531	134.829	134.829	152.71
38.748	20.6642	37.0788	61.2145	89.5628	115.528	134.839	134.839	152.707
38.848	20.6555	37.0896	61.2197	89.5602	115.531	134.844	134.844	152.698
38.948	20.6677	37.1019	61.2398	89.5725	115.531	134.845	134.845	152.71
39.048	20.6808	37.115	61.253	89.5855	115.541	134.85	134.85	152.715
39.148	20.6925	37.1211	61.2568	89.5855	115.529	134.856	134.856	152.715
39.248	20.7069	37.1217	61.2712	89.5826	115.539	134.853	134.853	152.714
39.348	20.716	37.1306	61.2864	89.5895	115.541	134.854	134.854	152.712
39.448	20.7259	37.154	61.2958	89.5974	115.544	134.862	134.862	152.715
39.548	20.7232	37.1691	61.3187	89.5967	115.559	134.861	134.861	152.727
39.648	20.7234	37.1674	61.3189	89.6045	115.556	134.857	134.857	152.723
39.748	20.7323	37.1625	61.3278	89.6001	115.551	134.859	134.859	152.724
39.848	20.7532	37.1718	61.3487	89.6149	115.554	134.854	134.854	152.725
39.948	20.755	37.1775	61.3527	89.6168	115.556	134.85	134.85	152.727
40.048	20.763	37.2028	61.3641	89.6226	115.562	134.868	134.868	152.727
40.148	20.7688	37.209	61.3782	89.6268	115.57	134.868	134.868	152.721
40.248	20.7741	37.2003	61.3812	89.6318	115.563	134.861	134.861	152.731
40.348	20.7687	37.2185	61.3839	89.6249	115.562	134.868	134.868	152.725
40.448	20.7735	37.2291	61.3942	89.6331	115.565	134.865	134.865	152.724
40.548	20.7818	37.2354	61.4046	89.6357	115.562	134.861	134.861	152.727
40.648	20.789	37.2448	61.4313	89.6467	115.567	134.864	134.864	152.73
40.748	20.7948	37.2563	61.4316	89.6449	115.565	134.87	134.87	152.736
40.848	20.7924	37.2595	61.4326	89.6482	115.56	134.86	134.86	152.725
40.948	20.8019	37.2714	61.4443	89.648	115.564	134.858	134.858	152.735
41.048	20.8104	37.2913	61.4529	89.6565	115.565	134.859	134.859	152.736
41.148	20.8129	37.2978	61.4592	89.659	115.579	134.857	134.857	152.734
41.248	20.8249	37.3214	61.475	89.6575	115.583	134.857	134.857	152.734
41.348	20.8092	37.3177	61.4632	89.6514	115.566	134.852	134.852	152.723
41.448	20.824	37.3245	61.4686	89.6545	115.563	134.849	134.849	152.72
41.548	20.8296	37.334	61.4776	89.6601	115.566	134.856	134.856	152.718
41.648	20.8338	37.3265	61.4957	89.6605	115.561	134.851	134.851	152.716
41.748	20.8417	37.3462	61.4958	89.6566	115.557	134.851	134.851	152.722
41.848	20.8572	37.3616	61.5191	89.6603	115.572	134.849	134.849	152.716
41.948	20.853	37.3652	61.5322	89.6617	115.562	134.856	134.856	152.714
42.048	20.8592	37.3716	61.5367	89.6741	115.567	134.861	134.861	152.718
42.148	20.8554	37.3676	61.5445	89.6685	115.567	134.857	134.857	152.718
42.248	20.8656	37.3896	61.555	89.6766	115.569	134.85	134.85	152.721
42.348	20.8821	37.3943	61.5635	89.6813	115.586	134.856	134.856	152.728
42.448	20.8918	37.4101	61.5598	89.6949	115.587	134.87	134.87	152.723
42.548	20.8868	37.4047	61.5543	89.6918	115.588	134.87	134.87	152.72
42.648	20.8949	37.4267	61.5685	89.6981	115.591	134.867	134.867	152.719
42.748	20.9004	37.4399	61.5643	89.6995	115.594	134.87	134.87	152.72
42.848	20.895	37.4386	61.5649	89.7099	115.579	134.881	134.881	152.719
42.948	20.9081	37.4477	61.57	89.7135	115.58	134.878	134.878	152.72
43.048	20.9062	37.4632	61.5737	89.7111	115.592	134.878	134.878	152.73
43.148	20.9081	37.4674	61.58	89.7192	115.592	134.878	134.878	152.712
43.248	20.9164	37.4717	61.5705	89.7118	115.585	134.875	134.875	152.721
43.348	20.9239	37.4751	61.5817	89.7174	115.584	134.884	134.884	152.728
43.448	20.9291	37.486	61.5811	89.7144	115.587	134.881	134.881	152.727
43.548	20.9211	37.4958	61.5869	89.7242	115.58	134.876	134.876	152.725
43.648	20.9315	37.489	61.5934	89.723	115.572	134.87	134.87	152.724
43.748	20.9278	37.4946	61.6052	89.7347	115.572	134.873	134.873	152.718
43.848	20.9289	37.4998	61.5969	89.7362	115.566	134.864	134.864	152.71
43.948	20.9405	37.5114	61.6024	89.7319	115.562	134.864	134.864	152.71
44.048	20.9536	37.5245	61.6155	89.749	115.562	134.869	134.869	152.711
44.148	20.9494	37.5221	61.6286	89.7447	115.557	134.867	134.867	152.708
44.248	20.9542	37.529	61.6241	89.7456	115.568	134.868	134.868	152.719
44.348	20.9588	37.5336	61.6268	89.7503	115.572	134.866	134.866	152.718
44.448	20.9499	37.5499	61.6175	89.747	115.569	134.871	134.871	152.709
44.548	20.9556	37.5481	61.6331	89.7626	115.573	134.871	134.871	152.713
44.648	20.9706	37.5649	61.6442	89.7681	115.573	134.87	134.87	152.716
44.748	20.9707	37.565	61.6522	89.7621	115.569	134.877	134.877	152.711
44.848	20.9757	37.5739	61.6454	89.7673	115.574	134.868	134.868	152.702
44.948	20.9894	37.5837	61.6552	89.7652	115.576	134.864	134.864	152.704
45.048	20.9952	37.6012	61.6727	89.7788	115.581	134.872	134.872	152.706
45.148	21.011	37.6015	61.6712	89.7946	115.586	134.872	134.872	152.706
45.248	21.0124	37.597	61.6741	89.792	115.577	134.877	134.877	152.703
45.348	21.0097	37.604	61.6833	89.7877	115.572	134.873	134.873	152.704
45.448	21.0305	37.613	61.6845	89.7946	115.585	134.876	134.876	152.706
45.548	21.0356	37.6299	61.7014	89.8037	115.591	134.877	134.877	152.711
45.648	21.0506	37.6332	61.7125	89.803	115.594	134.882	134.882	152.716
45.748	21.0623	37.6488	61.7108	89.8069	115.598	134.88	134.88	152.714
45.848	21.076	37.6529	61.7183	89.8205	115.6	134.882	134.882	152.712
45.948	21.0761	37.6587	61.7263	89.8228	115.6	134.878	134.878	152.708
46.048	21.0891	37.6677	61.7275	89.8297	115.595	134.876	134.876	152.71
46.148	21.0923	37.6594	61.7346	89.8251	115.593	134.877	134.877	152.699
46.248	21.0974	37.6722	61.7398	89.8343	115.598	134.876	134.876	152.699
46.348	21.1105	37.6736	61.749	89.8377	115.599	134.885	134.885	152.712
46.448	21.1216	37.6908	61.7602	89.8349	115.599	134.889	134.889	152.711
46.548	21.1127	37.6813	61.7528	89.8394	115.603	134.885	134.885	152.704
46.648	21.1273	37.6847	61.7679	89.8372	115.606	134.885	134.885	152.701
46.748	21.1405	37.688	61.775	89.842	115.6	134.892	134.892	152.695
46.848	21.1472	37.6964	61.7874	89.839	115.595	134.892	134.892	152.695
46.948	21.1425	37.6977	61.7966	89.848	115.604	134.902	134.902	152.697
47.048	21.1464	37.6999	61.787	89.8441	115.6	134.892	134.892	152.689
47.148	21.1637	37.7072	61.7983	89.8575	115.617	134.892	134.892	152.691
47.248	21.1698	37.7096	61.8202	89.8636	115.62	134.909	134.909	152.697
47.348	21.1771	37.7048	61.8154	89.8629	115.615	134.909	134.909	152.69
47.448	21.1749	37.7207	61.829	89.8709	115.617	134.905	134.905	152.694
47.548	21.1815	37.7133	61.83	89.8599	115.615	134.902	134.902	152.693
47.648	21.1826	37.7262	61.825	89.8569	115.617	134.899	134.899	152.706
47.748	21.1855	37.729	61.8395	89.8675	115.619	134.913	134.913	152.708
47.848	21.1945	37.7285	61.8409	89.8649	115.628	134.905	134.905	152.706
47.948	21.1915	37.7289	61.8317	89.854	115.623	134.894	134.894	152.695
48.048	21.1924	37.7439	61.8504	89.8549	115.625	134.901	134.901	152.708
48.148	21.2076	37.7549	61.8539	89.8584	115.628	134.912	134.912	152.711
48.248	21.2128	37.7643	61.8456	89.8638	115.633	134.906	134.906	152.716
48.348	21.2141	37.7637	61.8486	89.8553	115.628	134.907	134.907	152.714
48.448	21.2167	37.7602	61.8395	89.8402	115.619	134.892	134.892	152.701
48.548	21.2186	37.7583	61.8531	89.842	115.621	134.888	134.888	152.702
48.648	21.2244	37.7623	61.8589	89.8478	115.627	134.901	134.901	152.708
48.748	21.2362	37.7719	61.863	89.8597	115.631	134.906	134.906	152.707
48.848	21.2472	37.7753	61.8701	89.859	115.63	134.901	134.901	152.7
48.948	21.2511	37.7812	61.8857	89.8629	115.634	134.901	134.901	152.715
49.048	21.2668	37.779	61.8896	89.8785	115.638	134.917	134.917	152.716
49.148	21.2707	37.7868	61.8857	89.8746	115.626	134.907	134.907	152.708
49.248	21.2739	37.7979	61.9007	89.8741	115.63	134.904	134.904	152.711
49.348	21.2746	37.7948	61.9054	89.8707	115.638	134.913	134.913	152.706
49.448	21.2857	37.7962	61.9007	89.8701	115.638	134.912	134.912	152.699
49.548	21.2947	37.7991	61.9019	89.8713	115.639	134.908	134.908	152.708
49.648	21.2974	37.7962	61.9107	89.874	115.641	134.904	134.904	152.711
49.748	21.3053	37.7901	61.9102	89.8857	115.641	134.916	134.916	152.707
49.848	21.3142	37.8032	61.9236	89.8908	115.658	134.917	134.917	152.708
49.948	21.3201	37.8051	61.9234	89.9045	115.672	134.919	134.919	152.714
50.048	21.3269	37.8252	61.9241	89.9052	115.673	134.92	134.92	152.709
50.148	21.3266	37.8311	61.9299	89.911	115.678	134.92	134.92	152.709
50.248	21.3417	37.8288	61.9394	89.9088	115.682	134.925	134.925	152.724
50.348	21.3417	37.8227	61.9333	89.9027	115.682	134.925	134.925	152.718
50.448	21.3526	37.8299	61.9364	89.9058	115.697	134.928	134.928	152.715
50.548	21.354	37.8272	61.934	89.9189	115.694	134.926	134.926	152.713
50.648	21.3638	37.837	61.9359	89.9114	115.688	134.92	134.92	152.715
50.748	21.3612	37.8288	61.9333	89.9027	115.694	134.917	134.917	152.707
50.848	21.3709	37.8246	61.9352	89.9086	115.695	134.919	134.919	152.702
50.948	21.3698	37.8409	61.9514	89.9091	115.7	134.93	134.93	152.715
51.048	21.3625	37.8475	61.9502	89.9079	115.711	134.922	134.922	152.71
51.148	21.3682	37.8493	61.9636	89.9135	115.711	134.928	134.928	152.715
51.248	21.3796	37.8488	61.9671	89.917	115.708	134.932	134.932	152.713
51.348	21.3768	37.8617	61.9628	89.9183	115.717	134.933	134.933	152.708
51.448	21.373	37.8523	61.9645	89.9144	115.713	134.937	134.937	152.716
51.548	21.3709	37.8519	61.9588	89.9124	115.711	134.935	134.935	152.714
51.648	21.3808	37.8657	61.9567	89.9205	115.707	134.933	134.933	152.716
51.748	21.3839	37.8766	61.9716	89.9175	115.716	134.944	134.944	152.723
51.848	21.4002	37.893	61.9762	89.9222	115.721	134.943	134.943	152.724
51.948	21.3895	37.8878	61.9537	89.917	115.704	134.932	134.932	152.725
52.048	21.3852	37.8859	61.9612	89.9189	115.706	134.945	134.945	152.721
52.148	21.3865	37.8892	61.9625	89.9201	115.707	134.946	134.946	152.73
52.248	21.3939	37.8943	61.9658	89.9198	115.722	134.958	134.958	152.733
52.348	21.3911	37.8956	61.9711	89.9248	115.723	134.955	134.955	152.731
52.448	21.3925	37.9087	61.9684	89.9261	115.725	134.947	134.947	152.728
52.548	21.404	37.9163	61.9683	89.926	115.725	134.952	134.952	152.734
52.648	21.3986	37.9165	61.9802	89.9205	115.721	134.947	134.947	152.728
52.748	21.4003	37.9243	61.9706	89.9222	115.713	134.937	134.937	152.732
52.848	21.4099	37.9204	61.9741	89.924	115.715	134.946	134.946	152.728
52.948	21.4083	37.9165	61.9763	89.9339	115.717	134.945	134.945	152.736
53.048	21.4237	37.9205	61.9763	89.9302	115.717	134.941	134.941	152.736
53.148	21.423	37.9157	61.9755	89.937	115.716	134.94	134.94	152.731
53.248	21.4381	37.9191	61.9906	89.9404	115.731	134.955	134.955	152.731
53.348	21.4324	37.9252	61.9906	89.9348	115.726	134.949	134.949	152.738
53.448	21.4353	37.9202	61.9917	89.9299	115.729	134.944	134.944	152.734
53.548	21.4394	37.9283	61.9958	89.9456	115.733	134.945	134.945	152.728
53.648	21.4406	37.9255	61.997	89.9469	115.734	134.942	134.942	152.725
53.748	21.4537	37.933	62.0062	89.9445	115.747	134.951	134.951	152.738
53.848	21.4568	37.93	62.0093	89.9514	115.75	134.954	134.954	152.736
53.948	21.4673	37.9327	62.0237	89.954	115.757	134.957	134.957	152.732
54.048	21.4706	37.9439	62.027	89.969	115.756	134.955	134.955	152.736
54.148	21.4786	37.9478	62.0271	89.9691	115.756	134.96	134.96	152.736
54.248	21.4707	37.9495	62.0232	89.9653	115.758	134.962	134.962	152.734
54.348	21.4641	37.949	62.0166	89.9587	115.763	134.962	134.962	152.729
54.448	21.4777	37.9626	62.0302	89.9627	115.759	134.963	134.963	152.743
54.548	21.478	37.9686	62.0283	89.9548	115.757	134.966	134.966	152.735
54.648	21.475	37.9661	62.0277	89.9579	115.765	134.965	134.965	152.732
54.748	21.4784	37.9751	62.027	89.9575	115.764	134.962	134.962	152.744
54.848	21.4746	37.975	62.0347	89.9534	115.756	134.974	134.974	152.743
54.948	21.481	37.9816	62.0336	89.9583	115.757	134.973	134.973	152.742
55.048	21.481	37.9877	62.0336	89.9484	115.751	134.967	134.967	152.739
55.148	21.4832	37.9816	62.0336	89.9443	115.763	134.978	134.978	152.734
55.248	21.4783	37.9905	62.0347	89.9455	115.76	134.964	134.964	152.736
55.348	21.4842	37.9965	62.0406	89.9514	115.762	134.978	134.978	152.748
55.448	21.4819	37.9979	62.0481	89.9472	115.763	134.979	134.979	152.743
55.548	21.4888	38.0089	62.0492	89.9482	115.763	134.973	134.973	152.75
55.648	21.4849	38.0013	62.0453	89.9443	115.77	134.963	134.963	152.746
55.748	21.4927	38.0089	62.0453	89.9443	115.765	134.963	134.963	152.758
55.848	21.4868	38.0052	62.0393	89.9384	115.753	134.957	134.957	152.746
55.948	21.4806	37.9985	62.0388	89.9378	115.752	134.964	134.964	152.74
56.048	21.4906	38.0146	62.0511	89.9422	115.757	134.963	134.963	152.74
56.148	21.4888	38.0206	62.0453	89.9367	115.749	134.955	134.955	152.742
56.248	21.4907	38.0188	62.0471	89.9383	115.745	134.953	134.953	152.744
56.348	21.5037	38.0198	62.0563	89.9399	115.754	134.95	134.95	152.757
56.448	21.5136	38.0376	62.0583	89.9496	115.752	134.964	134.964	152.759
56.548	21.5103	38.0343	62.0705	89.9501	115.749	134.965	134.965	152.76
56.648	21.5109	38.0427	62.0752	89.9547	115.753	134.971	134.971	152.764
56.748	21.5106	38.048	62.0687	89.9482	115.747	134.959	134.959	152.758
56.848	21.5045	38.0424	62.0687	89.9482	115.741	134.955	134.955	152.76
56.948	21.516	38.04	62.0724	89.952	115.739	134.955	134.955	152.758
57.048	21.5201	38.0441	62.0843	89.9561	115.743	134.959	134.959	152.762
57.148	21.5219	38.0458	62.0861	89.9578	115.753	134.967	134.967	152.76
57.248	21.5202	38.0442	62.0882	89.96	115.739	134.963	134.963	152.77
57.348	21.5162	38.0519	62.1	89.96	115.751	134.963	134.963	152.77
57.448	21.5223	38.0519	62.1	89.96	115.745	134.959	134.959	152.764
57.548	21.5173	38.0552	62.101	89.9554	115.74	134.956	134.956	152.759
57.648	21.5188	38.0506	62.0969	89.9509	115.742	134.958	134.958	152.757
57.748	21.5222	38.0518	62.0977	89.9521	115.751	134.953	134.953	152.758
57.848	21.5305	38.0544	62.1064	89.9547	115.75	134.95	134.95	152.761
57.948	21.5268	38.0507	62.1182	89.9548	115.746	134.95	134.95	152.757
58.048	21.5302	38.0504	62.1219	89.9585	115.749	134.948	134.948	152.76
58.148	21.5364	38.0564	62.1279	89.9644	115.75	134.948	134.948	152.761
58.248	21.5318	38.0558	62.1156	89.9639	115.743	134.936	134.936	152.754
58.348	21.5356	38.0502	62.1273	89.9639	115.739	134.936	134.936	152.737
58.448	21.5396	38.0558	62.1156	89.9639	115.735	134.936	134.936	152.731
58.548	21.5448	38.0531	62.1246	89.969	115.733	134.929	134.929	152.728
58.648	21.5461	38.0545	62.126	89.9704	115.74	134.926	134.926	152.729
58.748	21.5474	38.0636	62.1272	89.9716	115.735	134.928	134.928	152.73
58.848	21.5545	38.0707	62.1344	89.9788	115.742	134.935	134.935	152.734
58.948	21.5565	38.0727	62.1364	89.9808	115.744	134.937	134.937	152.732
59.048	21.5584	38.0746	62.1461	89.9827	115.746	134.933	134.933	152.734
59.148	21.5579	38.074	62.1455	89.9821	115.74	134.926	134.926	152.725
59.248	21.5714	38.0876	62.1474	89.984	115.73	134.924	134.924	152.727
59.348	21.5753	38.0915	62.1513	89.9879	115.734	134.924	134.924	152.731
59.448	21.5747	38.0909	62.1507	89.999	115.727	134.924	134.924	152.738
59.548	21.5722	38.0883	62.1599	89.9908	115.725	134.921	134.921	152.728
59.648	21.5709	38.0909	62.1624	89.9872	115.727	134.924	134.924	152.725
59.748	21.5714	38.1032	62.1669	89.9918	115.728	134.923	134.923	152.731
59.848	21.5735	38.1053	62.169	89.9821	115.726	134.919	134.919	152.733
59.948	21.5864	38.1065	62.1702	89.9913	115.727	134.92	134.92	152.731
60.048	21.5878	38.1196	62.1716	89.9886	115.729	134.917	134.917	152.728
60.148	21.5878	38.114	62.1738	89.9924	115.729	134.913	134.913	152.74
60.248	21.5897	38.1098	62.1695	89.9945	115.731	134.915	134.915	152.742
60.348	21.5975	38.1176	62.1773	89.9983	115.738	134.917	134.917	152.744
60.448	21.6014	38.1099	62.1734	89.9944	115.741	134.907	134.907	152.734
60.548	21.6112	38.1157	62.1833	90.0042	115.744	134.909	134.909	152.744
60.648	21.6131	38.1176	62.1969	90.0061	115.746	134.908	134.908	152.742
60.748	21.6137	38.1182	62.1975	90.0067	115.743	134.904	134.904	152.738
60.848	21.6164	38.1209	62.1885	90.0095	115.742	134.901	134.901	152.741
60.948	21.6177	38.1222	62.2015	90.0107	115.743	134.896	134.896	152.737
61.048	21.6164	38.1209	62.1885	90.0095	115.736	134.895	134.895	152.729
61.148	21.6244	38.125	62.2021	90.0174	115.732	134.891	134.891	152.731
61.248	21.6222	38.1228	62.206	90.0035	115.744	134.889	134.889	152.735
61.348	21.6243	38.1248	62.208	90.0173	115.746	134.887	134.887	152.737
61.448	21.6339	38.1384	62.2099	90.0154	115.748	134.885	134.885	152.735
61.548	21.6341	38.1386	62.2101	89.9998	115.744	134.893	134.893	152.731
61.648	21.6352	38.1279	62.2112	90.0009	115.741	134.894	134.894	152.732
61.748	21.6412	38.1456	62.2171	90.0012	115.741	134.895	134.895	152.738
61.848	21.6451	38.1458	62.221	89.999	115.739	134.893	134.893	152.742
61.948	21.6387	38.1391	62.2184	89.9964	115.737	134.89	134.89	152.74
62.048	21.6411	38.1456	62.2249	90.0029	115.743	134.893	134.893	152.746
62.148	21.6321	38.1443	62.2237	90.0134	115.742	134.887	134.887	152.739
62.248	21.6347	38.1469	62.2263	90.016	115.744	134.876	134.876	152.736
62.348	21.6373	38.1556	62.2289	90.0186	115.747	134.873	134.873	152.727
62.448	21.6347	38.1469	62.2263	90.016	115.744	134.87	134.87	152.73
62.548	21.6365	38.1488	62.2281	90.0178	115.746	134.872	134.872	152.726
62.648	21.6442	38.1605	62.232	90.018	115.75	134.872	134.872	152.73
62.748	21.6522	38.1644	62.2359	90.0178	115.76	134.872	134.872	152.73
62.848	21.6583	38.1665	62.2342	90.0199	115.756	134.863	134.863	152.728
62.948	21.6516	38.1639	62.2276	90.0173	115.753	134.86	134.86	152.725
63.048	21.6529	38.1651	62.2232	90.0185	115.743	134.873	134.873	152.727
63.148	21.6554	38.1639	62.2158	90.0173	115.753	134.86	134.86	152.725
63.248	21.6613	38.1657	62.206	90.0135	115.752	134.862	134.862	152.727
63.348	21.6658	38.182	62.2105	90.012	115.752	134.872	134.872	152.732
63.448	21.6723	38.1828	62.2114	90.0128	115.753	134.867	134.867	152.744
63.548	21.6782	38.1867	62.2112	90.0204	115.753	134.867	134.867	152.744
63.648	21.6802	38.1847	62.225	90.0225	115.763	134.869	134.869	152.746
63.748	21.6815	38.186	62.2262	90.0237	115.768	134.878	134.878	152.75
63.848	21.6829	38.199	62.2276	90.0251	115.769	134.88	134.88	152.745
63.948	21.6808	38.1914	62.2255	90.031	115.767	134.877	134.877	152.743
64.048	21.6772	38.1873	62.2238	90.0234	115.773	134.891	134.891	152.745
64.148	21.6829	38.1951	62.2276	90.0173	115.785	134.887	134.887	152.745
64.248	21.6827	38.195	62.2218	90.0171	115.781	134.883	134.883	152.756
64.348	21.6765	38.2005	62.225	90.0147	115.778	134.875	134.875	152.754
64.448	21.6724	38.1964	62.225	90.0147	115.778	134.869	134.869	152.762
64.548	21.6802	38.1964	62.225	90.0147	115.786	134.877	134.877	152.762
64.648	21.6789	38.1895	62.2236	90.0077	115.785	134.876	134.876	152.76
64.748	21.6765	38.1944	62.2346	90.0126	115.788	134.885	134.885	152.764
64.848	21.6717	38.2074	62.2359	90.0139	115.789	134.88	134.88	152.773
64.948	21.6737	38.2038	62.238	90.0122	115.791	134.882	134.882	152.771
65.048	21.6737	38.1939	62.2323	90.0081	115.793	134.882	134.882	152.771
65.148	21.686	38.2022	62.2231	90.0087	115.788	134.879	134.879	152.771
65.248	21.6804	38.2003	62.2289	90.0068	115.794	134.885	134.885	152.777
65.348	21.6737	38.1921	62.2263	90.016	115.787	134.89	134.89	152.769
65.448	21.673	38.1893	62.2255	90.0152	115.787	134.889	134.889	152.774
65.548	21.6724	38.1847	62.2193	90.009	115.794	134.883	134.883	152.774
65.648	21.6821	38.1983	62.2268	90.0048	115.796	134.879	134.879	152.775
65.748	21.6759	38.1977	62.2225	90.0082	115.801	134.886	134.886	152.783
65.848	21.6841	38.2081	62.221	90.0068	115.798	134.885	134.885	152.781
65.948	21.6802	38.2042	62.225	90.0147	115.794	134.889	134.889	152.785
66.048	21.6737	38.2038	62.2184	90.0081	115.791	134.882	134.882	152.779
66.148	21.6642	38.1938	62.2089	90.0042	115.795	134.89	134.89	152.769
66.248	21.6736	38.1976	62.2066	90.0024	115.793	134.896	134.896	152.767
66.348	21.6743	38.2061	62.2072	89.9969	115.788	134.902	134.902	152.779
66.448	21.6776	38.2212	62.2106	90.0121	115.791	134.906	134.906	152.779
66.548	21.6771	38.2165	62.214	90.0152	115.794	134.92	134.92	152.778
66.648	21.6685	38.2082	62.2132	90.0107	115.802	134.912	134.912	152.773
66.748	21.6685	38.2159	62.2132	90.0107	115.802	134.908	134.908	152.785
66.848	21.6691	38.2243	62.2082	90.023	115.814	134.903	134.903	152.78
66.948	21.6629	38.2237	62.2132	90.0302	115.813	134.914	134.914	152.773
67.048	21.662	38.2234	62.203	90.0238	115.807	134.913	134.913	152.767
67.148	21.664	38.223	62.1968	90.0179	115.813	134.913	134.913	152.765
67.248	21.6587	38.2217	62.1978	90.0243	115.811	134.906	134.906	152.758
67.348	21.6756	38.2386	62.1912	90.0295	115.813	134.923	134.923	152.757
67.448	21.6724	38.2298	62.1937	90.0263	115.817	134.928	134.928	152.762
67.548	21.6769	38.2245	62.1866	90.0309	115.814	134.924	134.924	152.755
67.648	21.6899	38.2334	62.1839	90.0265	115.823	134.932	134.932	152.764
67.748	21.6912	38.2347	62.1912	90.0334	115.824	134.927	134.927	152.765
67.848	21.6973	38.2425	62.1814	90.0334	115.819	134.931	134.931	152.765
67.948	21.701	38.2507	62.1871	90.0395	115.826	134.929	134.929	152.761
68.048	21.6964	38.24	62.1826	90.0426	115.822	134.936	134.936	152.758
68.148	21.7018	38.2336	62.1917	90.0344	115.819	134.933	134.933	152.768
68.248	21.703	38.2387	62.1835	90.0256	115.824	134.939	134.939	152.765
68.348	21.6967	38.2458	62.1845	90.0194	115.835	134.95	134.95	152.776
68.448	21.6868	38.2364	62.1769	90.0212	115.826	134.94	134.94	152.768
68.548	21.6919	38.2354	62.178	90.0146	115.813	134.939	134.939	152.758
68.648	21.6914	38.2387	62.1756	90.0141	115.817	134.947	134.947	152.761
68.748	21.695	38.2386	62.1694	90.0177	115.816	134.942	134.942	152.763
68.848	21.6916	38.2448	62.1738	90.0199	115.827	134.945	134.945	152.759
68.948	21.6964	38.2399	62.1786	90.0191	115.822	134.958	134.958	152.758
69.048	21.7005	38.2362	62.1768	90.0327	115.824	134.954	134.954	152.772
69.148	21.7025	38.242	62.1807	90.0329	115.824	134.954	134.954	152.768
69.248	21.6919	38.2354	62.1741	90.0285	115.812	134.947	134.947	152.752
69.348	21.6895	38.2465	62.1835	90.0219	115.817	134.962	134.962	152.749
69.448	21.7009	38.2522	62.1911	90.0236	115.819	134.964	134.964	152.755
69.548	21.6947	38.2578	62.1846	90.0212	115.812	134.958	134.958	152.747
69.648	21.7016	38.2646	62.1899	90.0243	115.815	134.955	134.955	152.744
69.748	21.6984	38.2615	62.1806	90.0155	115.812	134.946	134.946	152.741
69.848	21.7127	38.2758	62.1795	90.012	115.815	134.948	134.948	152.744
69.948	21.7134	38.2881	62.1878	90.0243	115.821	134.953	134.953	152.748
70.048	21.7219	38.2888	62.1828	90.025	115.816	134.95	134.95	152.745
70.148	21.7186	38.2799	62.1734	90.018	115.813	134.941	134.941	152.742
70.248	21.7174	38.2861	62.1741	90.0183	115.817	134.951	134.951	152.746
70.348	21.7167	38.2915	62.1755	90.0182	115.827	134.951	134.951	152.746
70.448	21.7219	38.2849	62.1711	90.0055	115.816	134.934	134.934	152.733
70.548	21.7213	38.2999	62.1682	90.0165	115.814	134.933	134.933	152.736
70.648	21.7193	38.3097	62.1703	90.0186	115.809	134.947	134.947	152.746
70.748	21.7167	38.3015	62.162	90.016	115.807	134.952	134.952	152.74
70.848	21.7091	38.2933	62.1656	90.0139	115.817	134.945	134.945	152.738
70.948	21.7128	38.2954	62.1677	90.016	115.803	134.941	134.941	152.747
71.048	21.7127	38.2915	62.1638	90.0276	115.814	134.941	134.941	152.742
71.148	21.7309	38.2939	62.174	90.0284	115.821	134.943	134.943	152.742
71.248	21.7273	38.2941	62.1742	90.0225	115.817	134.951	134.951	152.754
71.348	21.7251	38.3077	62.1821	90.0243	115.827	134.961	134.961	152.756
71.448	21.7257	38.3083	62.1767	90.025	115.822	134.956	134.956	152.745
71.548	21.7284	38.311	62.1794	90.0239	115.819	134.952	134.952	152.747
71.648	21.7271	38.304	62.1858	90.0185	115.817	134.951	134.951	152.742
71.748	21.7258	38.2967	62.1808	90.0173	115.81	134.946	134.946	152.729
71.848	21.7277	38.3026	62.1904	90.0191	115.806	134.956	134.956	152.733
71.948	21.7357	38.2987	62.1905	90.0193	115.806	134.956	134.956	152.72
72.048	21.7277	38.2986	62.1848	90.0191	115.802	134.95	134.95	152.727
72.148	21.7316	38.2946	62.1747	90.0096	115.794	134.94	134.94	152.715
72.248	21.7299	38.2929	62.1866	90.0152	115.798	134.944	134.944	152.719
72.348	21.7193	38.2901	62.1858	90.0107	115.802	134.955	134.955	152.719
72.448	21.7187	38.3013	62.1853	90.0102	115.801	134.951	134.951	152.714
72.548	21.7204	38.303	62.1892	90.0081	115.789	134.948	134.948	152.716
72.648	21.7264	38.309	62.1891	90.01	115.789	134.966	134.966	152.722
72.748	21.7284	38.3073	62.1911	90.0121	115.791	134.962	134.962	152.724
72.848	21.731	38.3058	62.1937	90.009	115.798	134.959	134.959	152.729
72.948	21.7297	38.3044	62.1886	90.0016	115.792	134.952	134.952	152.714
73.048	21.7349	38.3041	62.1898	90.0147	115.798	134.951	134.951	152.727
73.148	21.7271	38.2902	62.182	90.0068	115.79	134.943	134.943	152.719
73.248	21.7302	38.2933	62.1851	90.0217	115.793	134.946	134.946	152.716
73.348	21.7414	38.2967	62.1885	90.0213	115.808	134.958	134.958	152.71
73.448	21.7414	38.2967	62.2002	90.0173	115.808	134.954	134.954	152.718
73.548	21.7388	38.2903	62.1976	90.009	115.806	134.947	134.947	152.703
73.648	21.7459	38.2933	62.199	90.01	115.815	134.954	134.954	152.722
73.748	21.7436	38.2967	62.1963	90.0134	115.804	134.964	134.964	152.725
73.848	21.7375	38.2911	62.1963	90.0134	115.812	134.958	134.958	152.72
73.948	21.7355	38.2829	62.1943	90.0113	115.806	134.956	134.956	152.712
74.048	21.7375	38.285	62.2041	90.0134	115.804	134.954	134.954	152.714
74.148	21.7407	38.2881	62.2016	90.0282	115.802	134.953	134.953	152.717
74.248	21.7403	38.3032	62.1989	90.0316	115.799	134.951	134.951	152.716
74.348	21.7362	38.3032	62.1989	90.0394	115.811	134.945	134.945	152.712
74.448	21.7458	38.309	62.2047	90.0452	115.817	134.95	134.95	152.718
74.548	21.7505	38.304	62.2053	90.0458	115.817	134.951	134.951	152.719
74.648	21.7455	38.2967	62.2041	90.0409	115.822	134.962	134.962	152.725
74.748	21.7413	38.3006	62.2002	90.039	115.812	134.958	134.958	152.721
74.848	21.7465	38.3017	62.1976	90.034	115.813	134.959	134.959	152.723
74.948	21.7506	38.3058	62.2093	90.0381	115.821	134.967	134.967	152.721
75.048	21.7442	38.2994	62.2067	90.0355	115.815	134.955	134.955	152.712
75.148	21.7519	38.2954	62.2067	90.0355	115.815	134.949	134.949	152.712
75.248	21.7537	38.309	62.2086	90.0452	115.817	134.95	134.95	152.714
75.348	21.7608	38.3066	62.2119	90.0428	115.82	134.954	134.954	152.717
75.448	21.7662	38.3019	62.2132	90.0381	115.827	134.955	134.955	152.727
75.548	21.7637	38.2994	62.2145	90.0511	115.822	134.962	134.962	152.724
75.648	21.7746	38.2986	62.2255	90.0505	115.833	134.96	134.96	152.722
75.748	21.7707	38.3025	62.2216	90.0426	115.826	134.956	134.956	152.723
75.848	21.7554	38.3045	62.2354	90.0446	115.824	134.954	134.954	152.725
75.948	21.7505	38.3057	62.2366	90.0402	115.825	134.959	134.959	152.723
76.048	21.7571	38.3006	62.2258	90.0368	115.832	134.946	134.946	152.714
76.148	21.7613	38.2936	62.2264	90.0354	115.825	134.952	134.952	152.714
76.248	21.765	38.2907	62.2293	90.0387	115.822	134.956	134.956	152.712
76.348	21.7678	38.294	62.2329	90.0499	115.833	134.953	134.953	152.715
76.448	21.7862	38.3102	62.2411	90.0503	115.83	134.952	134.952	152.719
76.548	21.7781	38.3077	62.2385	90.0478	115.831	134.949	134.949	152.717
76.648	21.7714	38.3033	62.238	90.0472	115.826	134.949	134.949	152.711
76.748	21.7751	38.2974	62.2361	90.0453	115.842	134.949	134.949	152.708
76.848	21.7773	38.2973	62.2359	90.0452	115.842	134.95	134.95	152.71
76.948	21.7739	38.3057	62.2483	90.0576	115.837	134.951	134.951	152.707
77.048	21.7727	38.3045	62.2471	90.0526	115.836	134.962	134.962	152.706
77.148	21.7772	38.3207	62.2516	90.053	115.84	134.96	134.96	152.71
77.248	21.7709	38.3201	62.2472	90.0602	115.847	134.954	134.954	152.71
77.348	21.7648	38.3145	62.2509	90.0546	115.847	134.954	134.954	152.716
77.448	21.7779	38.3097	62.2467	90.0498	115.86	134.955	134.955	152.711
77.548	21.781	38.3091	62.2437	90.0529	115.863	134.954	134.954	152.718
77.648	21.7825	38.3181	62.249	90.0662	115.869	134.956	134.956	152.719
77.748	21.7749	38.3201	62.251	90.0641	115.871	134.958	134.958	152.721
77.848	21.7771	38.3324	62.2632	90.059	115.879	134.958	134.958	152.722
77.948	21.7779	38.3275	62.264	90.0537	115.876	134.953	134.953	152.723
78.048	21.7772	38.3207	62.2633	90.0608	115.883	134.946	134.946	152.722
78.148	21.7792	38.3227	62.2653	90.0572	115.885	134.949	134.949	152.724
78.248	21.7794	38.313	62.2616	90.0508	115.879	134.95	134.95	152.718
78.348	21.7727	38.3201	62.2549	90.0507	115.878	134.95	134.95	152.729
78.448	21.7714	38.3226	62.2574	90.0588	115.881	134.964	134.964	152.732
78.548	21.7753	38.3227	62.2692	90.0552	115.887	134.96	134.96	152.726
78.648	21.7845	38.328	62.2724	90.0542	115.884	134.959	134.959	152.723
78.748	21.7799	38.3272	62.2817	90.0673	115.897	134.965	134.965	152.729
78.848	21.774	38.3253	62.2757	90.0598	115.895	134.963	134.963	152.727
78.948	21.772	38.3233	62.2854	90.0634	115.888	134.961	134.961	152.725
79.048	21.7812	38.3381	62.2885	90.0665	115.885	134.958	134.958	152.728
79.148	21.7805	38.3436	62.3057	90.0682	115.886	134.958	134.958	152.741
79.248	21.781	38.3403	62.3006	90.0647	115.883	134.966	134.966	152.741
79.348	21.7807	38.3396	62.3057	90.068	115.886	134.969	134.969	152.741
79.448	21.7835	38.3506	62.3088	90.079	115.884	134.967	134.967	152.732
79.548	21.7864	38.3532	62.3194	90.076	115.88	134.963	134.963	152.743
79.648	21.7896	38.3527	62.3148	90.0811	115.891	134.975	134.975	152.737
79.748	21.7909	38.3539	62.3239	90.0823	115.893	134.972	134.972	152.732
79.848	21.7883	38.3631	62.3213	90.0798	115.886	134.965	134.965	152.729
79.948	21.7863	38.3611	62.3193	90.0857	115.88	134.975	134.975	152.727
80.048	21.7807	38.3554	62.3254	90.076	115.88	134.975	134.975	152.727
80.148	21.7779	38.3604	62.3226	90.0732	115.878	134.973	134.973	152.73
80.248	21.7779	38.3604	62.3226	90.081	115.878	134.975	134.975	152.742
80.348	21.7753	38.3696	62.3241	90.0728	115.881	134.968	134.968	152.74
80.448	21.787	38.3658	62.3317	90.0667	115.875	134.976	134.976	152.734
80.548	21.77	38.3643	62.3209	90.0615	115.864	134.971	134.971	152.723
80.648	21.7869	38.3694	62.3255	90.0745	115.877	134.97	134.97	152.728
80.748	21.7883	38.3653	62.3274	90.072	115.878	134.973	134.973	152.725
80.848	21.7864	38.3728	62.3232	90.0816	115.88	134.975	134.975	152.723
80.948	21.7863	38.3767	62.3349	90.0855	115.896	134.975	134.975	152.727
81.048	21.7813	38.3717	62.3355	90.0806	115.897	134.984	134.984	152.728
81.148	21.7779	38.3683	62.3345	90.0772	115.911	134.981	134.981	152.742
81.248	21.781	38.3677	62.3335	90.0765	115.899	134.978	134.978	152.745
81.348	21.7849	38.3675	62.3492	90.0881	115.893	134.986	134.986	152.749
81.448	21.7844	38.367	62.3487	90.0876	115.886	134.987	134.987	152.749
81.548	21.7779	38.3722	62.3421	90.0811	115.891	134.975	134.975	152.742
81.648	21.7779	38.3722	62.3421	90.0811	115.891	134.994	134.994	152.742
81.748	21.7772	38.3793	62.3358	90.0825	115.895	134.993	134.993	152.736
81.848	21.7755	38.3776	62.3453	90.0803	115.895	135.003	135.003	152.734
81.948	21.7772	38.3677	62.3453	90.0883	115.895	134.994	134.994	152.722
82.048	21.7726	38.3708	62.3408	90.0797	115.885	134.993	134.993	152.735
82.148	21.7715	38.3735	62.3434	90.0901	115.893	134.995	134.995	152.744
82.248	21.7661	38.3743	62.3421	90.0949	115.891	134.988	134.988	152.742
82.348	21.7668	38.3689	62.3505	90.0894	115.886	134.991	134.991	152.737
82.448	21.7779	38.3645	62.35	90.0889	115.888	134.981	134.981	152.736
82.548	21.7798	38.3624	62.3462	90.0987	115.889	134.976	134.976	152.738
82.648	21.7779	38.3722	62.3382	90.1006	115.888	134.982	134.982	152.731
82.748	21.7779	38.3666	62.3382	90.1006	115.884	134.982	134.982	152.738
82.848	21.7862	38.361	62.335	90.0955	115.88	134.991	134.991	152.739
82.948	21.7889	38.3637	62.3336	90.092	115.895	134.989	134.989	152.742
83.048	21.7814	38.3618	62.3434	90.0902	115.887	134.995	134.995	152.74
83.148	21.7883	38.363	62.3447	90.1031	115.886	135.003	135.003	152.737
83.248	21.7818	38.3644	62.3265	90.0989	115.876	134.99	134.99	152.727
83.348	21.7818	38.3644	62.3382	90.0928	115.888	134.985	134.985	152.727
83.448	21.7803	38.3592	62.3312	90.0913	115.886	134.985	134.985	152.725
83.548	21.7941	38.3728	62.331	90.0935	115.886	134.995	134.995	152.731
83.648	21.7896	38.3683	62.3265	90.085	115.884	134.99	134.99	152.738
83.748	21.7921	38.3863	62.3368	90.0992	115.886	134.987	134.987	152.729
83.848	21.7911	38.3893	62.3358	90.1019	115.901	134.992	134.992	152.744
83.948	21.7948	38.3891	62.3278	90.098	115.893	134.984	134.984	152.74
84.048	21.7998	38.3941	62.3328	90.1108	115.894	134.983	134.983	152.745
84.148	21.8052	38.3939	62.3382	90.1279	115.911	134.99	134.99	152.758
84.248	21.822	38.4008	62.3512	90.1236	115.907	134.999	134.999	152.759
84.348	21.8169	38.4034	62.3538	90.1201	115.911	134.998	134.998	152.756
84.448	21.8197	38.3982	62.3487	90.1229	115.906	134.987	134.987	152.745
84.548	21.8155	38.4003	62.3485	90.1187	115.917	134.985	134.985	152.745
84.648	21.8267	38.3938	62.3462	90.1298	115.915	134.996	134.996	152.748
84.748	21.8248	38.3995	62.3382	90.1223	115.915	134.988	134.988	152.746
84.848	21.8248	38.3995	62.3345	90.1279	115.915	134.982	134.982	152.746
84.948	21.8127	38.3874	62.3239	90.1214	115.92	134.976	134.976	152.74
85.048	21.8078	38.3866	62.3252	90.1227	115.921	134.979	134.979	152.741
85.148	21.8077	38.3825	62.3251	90.1267	115.921	134.985	134.985	152.741
85.248	21.8201	38.3949	62.3202	90.1233	115.918	134.986	134.986	152.742
85.348	21.8214	38.3906	62.321	90.1246	115.923	134.995	134.995	152.751
85.448	21.8227	38.3858	62.3228	90.1259	115.936	134.992	134.992	152.74
85.548	21.8357	38.3988	62.3296	90.1428	115.941	134.999	134.999	152.757
85.648	21.8353	38.4021	62.333	90.1462	115.953	134.997	134.997	152.757
85.748	21.8273	38.3944	62.329	90.1365	115.949	134.989	134.989	152.753
85.848	21.8337	38.3968	62.3355	90.1369	115.961	134.991	134.991	152.759
85.948	21.8378	38.4126	62.3395	90.141	115.959	135.007	135.007	152.757
86.048	21.8397	38.4088	62.3531	90.1506	115.973	135.003	135.003	152.753
86.148	21.8488	38.4001	62.3468	90.148	115.974	135.002	135.002	152.751
86.248	21.8413	38.41	62.3408	90.1462	115.968	135.001	135.001	152.757
86.348	21.8377	38.4125	62.3433	90.1604	115.971	135.003	135.003	152.759
86.448	21.8482	38.4152	62.3461	90.1593	115.974	135.006	135.006	152.758
86.548	21.8456	38.4148	62.3434	90.1527	115.965	135.011	135.011	152.751
86.648	21.8417	38.401	62.3339	90.1488	115.955	135.003	135.003	152.759
86.748	21.8397	38.3987	62.3412	90.1527	115.957	135.005	135.005	152.755
86.848	21.8482	38.3995	62.3421	90.1475	115.966	135	135	152.756
86.948	21.8443	38.4074	62.3461	90.1553	115.958	134.998	134.998	152.752
87.048	21.8456	38.403	62.3417	90.1565	115.967	134.999	134.999	152.747
87.148	21.843	38.4021	62.333	90.154	115.959	134.997	134.997	152.745
87.248	21.8435	38.4026	62.3335	90.1488	115.953	134.997	134.997	152.745
87.348	21.856	38.4074	62.3462	90.1592	115.958	135.01	135.01	152.758
87.448	21.8516	38.4047	62.3433	90.1603	115.959	135.007	135.007	152.753
87.548	21.8586	38.4021	62.3391	90.158	115.96	135.008	135.008	152.749
87.648	21.8657	38.4209	62.3401	90.161	115.979	135.01	135.01	152.756
87.748	21.8664	38.4217	62.3487	90.1618	115.976	135.016	135.016	152.768
87.848	21.8696	38.4248	62.348	90.1649	115.975	135.019	135.019	152.768
87.948	21.873	38.4282	62.3474	90.1761	115.979	135.031	135.031	152.767
88.048	21.8704	38.4334	62.3391	90.1657	115.984	135.028	135.028	152.764
88.148	21.8715	38.4289	62.3459	90.169	115.979	135.029	135.029	152.772
88.248	21.8892	38.4288	62.3518	90.1745	115.971	135.041	135.041	152.768
88.348	21.8881	38.445	62.3564	90.1795	115.984	135.047	135.047	152.768
88.448	21.8809	38.4477	62.3591	90.1761	115.987	135.05	135.05	152.771
88.548	21.8769	38.4477	62.3631	90.1761	115.987	135.046	135.046	152.765
88.648	21.8808	38.4516	62.3552	90.1685	115.977	135.038	135.038	152.763
88.748	21.8787	38.4496	62.3648	90.1624	115.969	135.036	135.036	152.761
88.848	21.882	38.4491	62.3681	90.1656	115.972	135.04	135.04	152.761
88.948	21.8845	38.4593	62.365	90.1681	115.975	135.042	135.042	152.759
89.048	21.8898	38.459	62.3642	90.1678	115.992	135.047	135.047	152.764
89.148	21.8856	38.4542	62.3734	90.1631	115.993	135.043	135.043	152.766
89.248	21.8787	38.4534	62.3726	90.1623	115.989	135.036	135.036	152.765
89.348	21.8938	38.4686	62.376	90.1774	115.988	135.036	135.036	152.768
89.448	21.8782	38.4609	62.3782	90.1735	115.978	135.04	135.04	152.759
89.548	21.893	38.4543	62.3808	90.1766	115.975	135.043	135.043	152.768
89.648	21.8976	38.4529	62.386	90.1813	115.98	135.047	135.047	152.772
89.748	21.9009	38.4561	62.3831	90.1923	115.991	135.058	135.058	152.775
89.848	21.8926	38.446	62.3786	90.1841	115.983	135.054	135.054	152.775
89.948	21.902	38.4496	62.3884	90.1763	115.985	135.056	135.056	152.773
90.048	21.9074	38.4509	62.3857	90.1771	115.986	135.057	135.057	152.774
90.148	21.901	38.4561	62.3908	90.1827	115.991	135.074	135.074	152.774
90.248	21.9016	38.4569	62.3955	90.1813	115.998	135.079	135.079	152.772
90.348	21.9107	38.4542	62.3968	90.1943	115.993	135.08	135.08	152.785
90.448	21.9081	38.4516	62.3964	90.18	115.99	135.077	135.077	152.777
90.548	21.9055	38.449	62.3877	90.1835	115.988	135.069	135.069	152.764
90.648	21.9054	38.455	62.3839	90.1656	115.984	135.063	135.063	152.76
90.748	21.9106	38.4541	62.385	90.1825	115.98	135.068	135.068	152.773
90.848	21.9133	38.4646	62.3994	90.1852	115.976	135.075	135.075	152.77
90.948	21.9133	38.4646	62.3994	90.1852	115.976	135.071	135.071	152.764
91.048	21.9164	38.4678	62.4026	90.1884	115.979	135.068	135.068	152.779
91.148	21.9289	38.4686	62.4055	90.1891	115.976	135.069	135.069	152.776
91.248	21.9289	38.4803	62.3916	90.1854	115.972	135.069	135.069	152.772
91.348	21.9185	38.4661	62.389	90.1747	115.956	135.053	135.053	152.762
91.448	21.9193	38.4684	62.3954	90.1851	115.956	135.071	135.071	152.763
91.548	21.9146	38.4721	62.3968	90.1828	115.958	135.072	135.072	152.758
91.648	21.9146	38.466	62.3931	90.1787	115.958	135.072	135.072	152.758
91.748	21.9146	38.4739	62.4007	90.1865	115.944	135.072	135.072	152.758
91.848	21.9146	38.4699	62.4007	90.1865	115.938	135.072	135.072	152.766
91.948	21.9095	38.4685	62.3993	90.1968	115.937	135.083	135.083	152.764
92.048	21.9081	38.4712	62.4042	90.1939	115.94	135.08	135.08	152.763
92.148	21.9081	38.4655	62.3981	90.1878	115.936	135.074	135.074	152.771
92.248	21.9075	38.4762	62.4031	90.1928	115.937	135.086	135.086	152.77
92.348	21.9137	38.4751	62.4138	90.188	115.936	135.085	135.085	152.763
92.448	21.9159	38.479	62.4061	90.18	115.932	135.078	135.078	152.759
92.548	21.9178	38.4771	62.4039	90.1819	115.942	135.075	135.075	152.761
92.648	21.9191	38.4687	62.4052	90.1776	115.937	135.077	135.077	152.762
92.748	21.9272	38.4646	62.4016	90.1791	115.933	135.079	135.079	152.759
92.848	21.9243	38.4678	62.3987	90.1906	115.936	135.082	135.082	152.764
92.948	21.9224	38.4776	62.3968	90.1826	115.934	135.08	135.08	152.758
93.048	21.92	38.4752	62.4	90.1858	115.938	135.095	135.095	152.761
93.148	21.9146	38.4776	62.4063	90.1982	115.938	135.096	135.096	152.762
93.248	21.912	38.4713	62.4042	90.1956	115.936	135.093	135.093	152.761
93.348	21.9005	38.4538	62.3981	90.1878	115.928	135.08	135.08	152.747
93.448	21.8983	38.4496	62.4	90.186	115.942	135.083	135.083	152.746
93.548	21.9003	38.4479	62.3942	90.1839	115.944	135.085	135.085	152.744
93.648	21.897	38.4405	62.3909	90.1867	115.936	135.082	135.082	152.74
93.748	21.9107	38.4425	62.4007	90.1826	115.934	135.09	135.09	152.754
93.848	21.9099	38.4478	62.4	90.1818	115.934	135.095	135.095	152.753
93.948	21.912	38.4438	62.402	90.1839	115.936	135.091	135.091	152.755
94.048	21.9077	38.4451	62.4033	90.193	115.937	135.087	135.087	152.751
94.148	21.8977	38.4412	62.4112	90.1891	115.933	135.083	135.083	152.749
94.248	21.9086	38.4406	62.3969	90.1885	115.936	135.082	135.082	152.752
94.348	21.9005	38.4265	62.3981	90.18	115.934	135.074	135.074	152.744
94.448	21.8938	38.4256	62.3955	90.1891	115.918	135.071	135.071	152.749
94.548	21.8969	38.4287	62.3987	90.1923	115.928	135.086	135.086	152.752
94.648	21.8996	38.4431	62.3976	90.1949	115.931	135.088	135.088	152.749
94.748	21.8938	38.4317	62.3877	90.197	115.925	135.077	135.077	152.737
94.848	21.8894	38.4268	62.389	90.1982	115.927	135.072	135.072	152.735
94.948	21.8821	38.4256	62.3877	90.2031	115.925	135.079	135.079	152.737
95.048	21.8795	38.427	62.3851	90.1943	115.923	135.076	135.076	152.729
95.148	21.8813	38.4249	62.387	90.1962	115.925	135.09	135.09	152.731
95.248	21.8846	38.4281	62.402	90.1995	115.924	135.093	135.093	152.728
95.348	21.8782	38.4334	62.3955	90.1874	115.914	135.083	135.083	152.721
95.448	21.8813	38.4309	62.3987	90.1923	115.928	135.082	135.082	152.725
95.548	21.8808	38.4243	62.3981	90.1917	115.928	135.081	135.081	152.72
95.648	21.8845	38.4397	62.3963	90.1917	115.92	135.079	135.079	152.72
95.748	21.8756	38.4427	62.389	90.1865	115.919	135.072	135.072	152.731
95.848	21.8783	38.4373	62.3877	90.1969	115.912	135.071	135.071	152.729
95.948	21.8717	38.4347	62.3814	90.1943	115.915	135.076	135.076	152.721
96.048	21.866	38.4347	62.3773	90.1943	115.915	135.076	135.076	152.715
96.148	21.8521	38.4213	62.3732	90.1809	115.907	135.068	135.068	152.715
96.248	21.8534	38.4164	62.3786	90.1878	115.908	135.07	135.07	152.716
96.348	21.8508	38.4256	62.376	90.1815	115.906	135.067	135.067	152.714
96.448	21.854	38.4366	62.387	90.1884	115.909	135.082	135.082	152.717
96.548	21.854	38.4366	62.387	90.1884	115.903	135.078	135.078	152.729
96.648	21.8553	38.4496	62.3845	90.1897	115.899	135.075	135.075	152.73
96.748	21.8548	38.4529	62.3875	90.193	115.907	135.079	135.079	152.733
96.848	21.8482	38.4466	62.389	90.1965	115.911	135.076	135.076	152.731
96.948	21.8406	38.4405	62.387	90.1884	115.909	135.074	135.074	152.729
97.048	21.8384	38.4522	62.3909	90.2001	115.921	135.078	135.078	152.729
97.148	21.8378	38.446	62.3866	90.1996	115.92	135.072	135.072	152.732
97.248	21.8364	38.4386	62.3812	90.1945	115.913	135.064	135.064	152.73
97.348	21.8452	38.4529	62.3838	90.1874	115.921	135.067	135.067	152.733
97.448	21.8415	38.4516	62.398	90.1838	115.924	135.069	135.069	152.736
97.548	21.8378	38.4438	62.3942	90.18	115.92	135.066	135.066	152.726
97.648	21.8364	38.4424	62.3928	90.1749	115.915	135.064	135.064	152.719
97.748	21.8457	38.4439	62.3943	90.1723	115.92	135.066	135.066	152.732
97.848	21.8462	38.4466	62.3948	90.1845	115.921	135.066	135.066	152.732
97.948	21.8457	38.4438	62.3981	90.1878	115.936	135.07	135.07	152.736
98.048	21.841	38.4431	62.3974	90.1815	115.935	135.069	135.069	152.735
98.148	21.8404	38.4425	62.3968	90.1748	115.929	135.068	135.068	152.742
98.248	21.8404	38.4425	62.3968	90.1748	115.923	135.063	135.063	152.739
98.348	21.8365	38.4503	62.3929	90.1709	115.931	135.053	135.053	152.723
98.448	21.8321	38.4516	62.3942	90.18	115.932	135.054	135.054	152.732
98.548	21.8274	38.459	62.3955	90.1813	115.929	135.055	135.055	152.733
98.648	21.8267	38.4563	62.3948	90.1806	115.925	135.051	135.051	152.732
98.748	21.8244	38.4537	62.4041	90.1764	115.926	135.048	135.048	152.734
98.848	21.83	38.4516	62.402	90.18	115.924	135.046	135.046	152.732
98.948	21.8319	38.4535	62.4039	90.1781	115.934	135.048	135.048	152.734
99.048	21.8339	38.4555	62.4059	90.1761	115.936	135.05	135.05	152.742
99.148	21.8261	38.4594	62.3981	90.1683	115.922	135.042	135.042	152.734
99.248	21.828	38.4613	62.4	90.1702	115.918	135.05	135.05	152.736
99.348	21.8312	38.4668	62.4033	90.1678	115.921	135.047	135.047	152.733
99.448	21.8338	38.4633	62.4003	90.1722	115.924	135.046	135.046	152.736
99.548	21.8296	38.4646	62.4072	90.1735	115.925	135.044	135.044	152.737
99.648	21.8273	38.4648	62.4111	90.1891	115.929	135.047	135.047	152.741
99.748	21.8183	38.4517	62.4099	90.1763	115.932	135.038	135.038	152.732
99.848	21.8188	38.4522	62.4104	90.1845	115.94	135.033	135.033	152.732
99.948	21.8201	38.4535	62.4117	90.1858	115.942	135.036	135.036	152.734
100.048	21.8222	38.4673	62.4255	90.1822	115.94	135.038	135.038	152.736
100.148	21.8197	38.4629	62.4267	90.1774	115.937	135.04	135.04	152.745
100.248	21.8131	38.4542	62.4204	90.1748	115.934	135.033	135.033	152.742
100.348	21.8227	38.4561	62.4182	90.1807	115.936	135.031	135.031	152.744
100.448	21.826	38.4672	62.4215	90.18	115.934	135.034	135.034	152.747
100.548	21.8274	38.4686	62.4229	90.1757	115.929	135.036	135.036	152.754
100.648	21.8285	38.4697	62.424	90.1707	115.93	135.037	135.037	152.773
100.748	21.8287	38.4661	62.4359	90.1709	115.931	135.037	135.037	152.774
100.848	21.8287	38.4738	62.4359	90.1826	115.942	135.031	135.031	152.774
100.948	21.8306	38.47	62.4378	90.1867	115.944	135.027	135.027	152.775
101.048	21.8312	38.4646	62.4462	90.1812	115.941	135.028	135.028	152.776
101.148	21.8339	38.4673	62.4433	90.1839	115.94	135.042	135.042	152.779
101.248	21.8339	38.4635	62.4372	90.1802	115.94	135.042	135.042	152.779
101.348	21.8449	38.4704	62.4365	90.1871	115.933	135.042	135.042	152.778
101.448	21.8469	38.4725	62.4385	90.1891	115.929	135.044	135.044	152.78
101.548	21.8469	38.4668	62.4385	90.1891	115.929	135.051	135.051	152.774
101.648	21.8374	38.4568	62.4346	90.1796	115.933	135.047	135.047	152.764
101.748	21.8313	38.4568	62.4463	90.1735	115.933	135.044	135.044	152.77
101.848	21.8313	38.459	62.4463	90.1776	115.933	135.04	135.04	152.77
101.948	21.8344	38.4561	62.455	90.1884	115.936	135.049	135.049	152.768
102.048	21.8372	38.4588	62.4661	90.1911	115.951	135.034	135.034	152.77
102.148	21.8365	38.4544	62.4593	90.1904	115.95	135.045	135.045	152.77
102.248	21.8327	38.4503	62.4711	90.1848	115.944	135.045	135.045	152.77
102.348	21.8362	38.4541	62.4748	90.1825	115.942	135.049	135.049	152.773
102.448	21.8443	38.4581	62.4789	90.1865	115.946	135.047	135.047	152.774
102.548	21.8443	38.4525	62.4789	90.1828	115.946	135.041	135.041	152.77
102.648	21.8366	38.4425	62.475	90.1748	115.942	135.045	135.045	152.766
102.748	21.8357	38.4456	62.4781	90.1779	115.945	135.048	135.048	152.769
102.848	21.8391	38.4453	62.4777	90.1813	115.949	135.063	135.063	152.767
102.948	21.8391	38.4412	62.4815	90.1891	115.953	135.059	135.059	152.76
103.048	21.8391	38.4412	62.4815	90.1891	115.949	135.055	135.055	152.76
103.148	21.841	38.4548	62.4833	90.2027	115.951	135.069	135.069	152.762
103.248	21.8411	38.4494	62.4835	90.1973	115.951	135.069	135.069	152.763
103.348	21.8447	38.4431	62.4777	90.191	115.951	135.069	135.069	152.774
103.448	21.8588	38.4546	62.4832	90.197	115.957	135.075	135.075	152.78
103.548	21.8508	38.4512	62.4854	90.2048	115.953	135.073	135.073	152.776
103.648	21.8521	38.4542	62.4927	90.206	115.954	135.068	135.068	152.777
103.748	21.8534	38.4555	62.488	90.2114	115.955	135.066	135.066	152.773
103.848	21.8468	38.4529	62.4854	90.2048	115.964	135.059	135.059	152.764
103.948	21.8432	38.449	62.4815	90.1952	115.961	135.055	135.055	152.76
104.048	21.841	38.4471	62.4833	90.191	115.962	135.057	135.057	152.762
104.148	21.8379	38.4456	62.4803	90.2053	115.965	135.066	135.066	152.773
104.248	21.843	38.449	62.4854	90.2087	115.968	135.063	135.063	152.776
104.348	21.843	38.449	62.4854	90.2087	115.968	135.063	135.063	152.776
104.448	21.8469	38.4529	62.4855	90.2069	115.972	135.067	135.067	152.78
104.548	21.8456	38.4516	62.4918	90.2073	115.971	135.073	135.073	152.775
104.648	21.8488	38.4548	62.4951	90.2105	115.974	135.077	135.077	152.766
104.748	21.8507	38.4511	62.4969	90.2087	115.976	135.075	135.075	152.776
104.848	21.8547	38.449	62.4954	90.2087	115.98	135.075	135.075	152.78
104.948	21.8469	38.449	62.4893	90.2087	115.98	135.075	135.075	152.78
105.048	21.8399	38.4477	62.4879	90.2073	115.979	135.068	135.068	152.779
105.148	21.8434	38.4516	62.4881	90.2113	115.983	135.066	135.066	152.783
105.248	21.847	38.4609	62.4872	90.2261	115.986	135.069	135.069	152.78
105.348	21.8417	38.4555	62.4997	90.2269	115.998	135.081	135.081	152.775
105.448	21.8384	38.4522	62.4907	90.2179	115.983	135.078	135.078	152.771
105.548	21.846	38.4542	62.4867	90.2101	115.98	135.08	135.08	152.774
105.648	21.8478	38.4555	62.4935	90.2073	115.975	135.089	135.089	152.771
105.748	21.8449	38.4665	62.4973	90.2105	115.978	135.092	135.092	152.77
105.848	21.8449	38.4665	62.4911	90.2105	115.978	135.092	135.092	152.77
105.948	21.8393	38.4609	62.4893	90.2165	115.976	135.09	135.09	152.78
106.048	21.8391	38.4607	62.4932	90.2204	115.976	135.094	135.094	152.784
106.148	21.8383	38.46	62.4807	90.2313	115.971	135.088	135.088	152.766
106.248	21.8417	38.4633	62.4841	90.2347	115.975	135.097	135.097	152.763
106.348	21.8417	38.4751	62.4841	90.2347	115.987	135.097	135.097	152.763
106.448	21.8404	38.4564	62.4944	90.2334	115.985	135.096	135.096	152.762
106.548	21.8436	38.4652	62.4977	90.2366	115.988	135.099	135.099	152.765
106.648	21.8469	38.4685	62.5009	90.2343	115.992	135.102	135.102	152.764
106.748	21.8508	38.4608	62.497	90.2242	115.988	135.098	135.098	152.757
106.848	21.8406	38.4638	62.5003	90.2275	115.991	135.109	135.109	152.76
106.948	21.8391	38.4725	62.5049	90.2321	115.996	135.11	135.11	152.759
107.048	21.8327	38.4699	62.5023	90.2295	115.993	135.103	135.103	152.75
107.148	21.8287	38.4661	62.5101	90.2295	116.005	135.103	135.103	152.762
107.248	21.8306	38.4561	62.5042	90.2236	116.003	135.098	135.098	152.738
107.348	21.8326	38.4581	62.5062	90.2256	116.001	135.1	135.1	152.746
107.448	21.8306	38.4561	62.5042	90.2198	115.995	135.092	135.092	152.744
107.548	21.8321	38.4633	62.5076	90.2229	115.994	135.093	135.093	152.751
107.648	21.8293	38.4743	62.5068	90.2379	115.998	135.108	135.108	152.755
107.748	21.8274	38.4725	62.4971	90.2281	115.996	135.106	135.106	152.749
107.848	21.8293	38.4687	62.5012	90.2302	116.005	135.104	135.104	152.747
107.948	21.8299	38.4633	62.4879	90.2306	116.006	135.101	135.101	152.747
108.048	21.8405	38.4659	62.4905	90.2335	116.009	135.103	135.103	152.75
108.148	21.8391	38.4802	62.4931	90.2358	116.003	135.1	135.1	152.747
108.248	21.8378	38.479	62.4919	90.2466	116.002	135.093	135.093	152.74
108.348	21.8371	38.4782	62.4933	90.2455	116.001	135.092	135.092	152.739
108.448	21.8354	38.4821	62.4911	90.2535	116.005	135.096	135.096	152.743
108.548	21.8313	38.4921	62.4894	90.2518	116.002	135.098	135.098	152.745
108.648	21.8253	38.4821	62.4794	90.2418	115.998	135.092	135.092	152.739
108.748	21.8274	38.4786	62.4815	90.2438	116.005	135.094	135.094	152.737
108.848	21.8332	38.4861	62.499	90.244	116.011	135.1	135.1	152.739
108.948	21.8347	38.4815	62.4888	90.2334	116.001	135.107	135.107	152.734
109.048	21.8274	38.4765	62.4815	90.2321	116	135.106	135.106	152.733
109.148	21.8344	38.4795	62.4885	90.2432	116.007	135.113	135.113	152.74
109.248	21.8378	38.4829	62.4959	90.2425	116.006	135.116	135.116	152.744
109.348	21.8436	38.4808	62.4898	90.2405	116	135.111	135.111	152.742
109.448	21.8405	38.4815	62.4905	90.2356	116.001	135.115	135.115	152.73
109.548	21.8397	38.4791	62.4938	90.2327	116.004	135.118	135.118	152.734
109.648	21.8398	38.4732	62.5056	90.2328	116.004	135.119	135.119	152.734
109.748	21.8397	38.473	62.5055	90.2327	116.016	135.113	135.113	152.745
109.848	21.8373	38.4707	62.5031	90.236	116.002	135.122	135.122	152.737
109.948	21.8462	38.4678	62.5003	90.2453	116.004	135.125	135.125	152.74
110.048	21.8521	38.4854	62.5062	90.2507	116.011	135.131	135.131	152.746
110.148	21.8495	38.4829	62.5036	90.2542	116.002	135.128	135.128	152.738
110.248	21.8489	38.4823	62.503	90.2481	116.013	135.128	135.128	152.731
110.348	21.8527	38.4823	62.4952	90.2457	116.009	135.131	135.131	152.727
110.448	21.8527	38.4782	62.4911	90.2457	116.009	135.131	135.131	152.727
110.548	21.8547	38.4803	62.4932	90.244	116.011	135.133	135.133	152.741
110.648	21.8547	38.4803	62.4932	90.2399	116.008	135.13	135.13	152.741
110.748	21.8625	38.4764	62.4893	90.236	115.994	135.122	135.122	152.737
110.848	21.8664	38.4803	62.4932	90.2516	115.992	135.126	135.126	152.741
110.948	21.8664	38.4747	62.4932	90.2516	116	135.126	135.126	152.741
111.048	21.8601	38.4777	62.4906	90.249	115.997	135.123	135.123	152.738
111.148	21.8638	38.4777	62.4943	90.2434	115.991	135.123	135.123	152.738
111.248	21.8663	38.4802	62.4971	90.2398	115.988	135.12	135.12	152.741
111.348	21.8808	38.4829	62.5036	90.2425	115.99	135.116	135.116	152.744
111.448	21.8808	38.4791	62.498	90.2425	115.99	135.116	135.116	152.732
111.548	21.8752	38.4751	62.4919	90.2388	115.987	135.116	135.116	152.744
111.648	21.8743	38.4803	62.5088	90.2399	115.988	135.116	135.116	152.737
111.748	21.8821	38.4803	62.5088	90.2399	116	135.122	135.122	152.737
111.848	21.8821	38.4803	62.5051	90.2399	115.994	135.122	135.122	152.749
111.948	21.8957	38.4765	62.5029	90.2418	115.99	135.124	135.124	152.739
112.048	21.8977	38.4725	62.5049	90.2438	115.992	135.126	135.126	152.737
112.148	21.9068	38.4699	62.5023	90.2356	115.989	135.119	135.119	152.731
112.248	21.9087	38.4795	62.5064	90.2392	115.991	135.125	135.125	152.732
112.348	21.9107	38.4816	62.5023	90.2412	115.993	135.127	135.127	152.746
112.448	21.9107	38.4816	62.5023	90.2412	115.989	135.127	135.127	152.746
112.548	21.9107	38.4933	62.5023	90.2375	115.985	135.121	135.121	152.746
112.648	21.9107	38.4778	62.4967	90.2372	115.985	135.115	135.115	152.746
112.748	21.912	38.475	62.5036	90.2387	115.986	135.124	135.124	152.747
112.848	21.9172	38.4725	62.501	90.2265	115.984	135.118	135.118	152.728
112.948	21.9172	38.4725	62.4972	90.2321	115.984	135.118	135.118	152.721
113.048	21.9174	38.4764	62.4971	90.236	115.988	135.122	135.122	152.725
113.148	21.9145	38.4892	62.4982	90.2372	115.989	135.131	135.131	152.726
113.248	21.9211	38.4959	62.5049	90.2438	115.996	135.137	135.137	152.733
113.348	21.9211	38.4959	62.511	90.2382	115.99	135.143	135.143	152.733
113.448	21.9224	38.4972	62.5062	90.2412	115.993	135.139	135.139	152.734
113.548	21.9355	38.4985	62.5153	90.2542	115.994	135.14	135.14	152.736
113.648	21.9367	38.5076	62.5128	90.2555	116.007	135.141	135.141	152.737
113.748	21.9343	38.5108	62.512	90.255	116.011	135.144	135.144	152.74
113.848	21.9381	38.5128	62.514	90.2529	116.013	135.158	135.158	152.754
113.948	21.9381	38.5128	62.5201	90.2529	116.013	135.158	135.158	152.754
114.048	21.9355	38.5102	62.5114	90.2621	116.01	135.156	135.156	152.751
114.148	21.9373	38.5121	62.5133	90.2583	116.024	135.165	135.165	152.742
114.248	21.9355	38.5046	62.5114	90.2503	116.018	135.163	135.163	152.751
114.348	21.9373	38.5004	62.5211	90.2485	116.024	135.165	135.165	152.753
114.448	21.9425	38.5055	62.5263	90.2574	116.029	135.167	135.167	152.758
114.548	21.942	38.5167	62.5257	90.2568	116.023	135.162	135.162	152.766
114.648	21.942	38.505	62.5257	90.2512	116.016	135.162	135.162	152.762
114.748	21.9356	38.5141	62.5194	90.2425	116.014	135.154	135.154	152.759
114.848	21.9355	38.518	62.5192	90.2581	116.012	135.157	135.157	152.767
114.948	21.9315	38.5024	62.5153	90.2425	116.002	135.166	135.166	152.763
115.048	21.9315	38.5024	62.5153	90.2542	116.014	135.159	135.159	152.763
115.148	21.9315	38.5024	62.5097	90.2542	116.014	135.167	135.167	152.759
115.248	21.9342	38.505	62.5179	90.2531	116.013	135.166	135.166	152.758
115.348	21.9315	38.5024	62.5153	90.2464	116.006	135.159	135.159	152.755
115.448	21.9315	38.5141	62.5153	90.2464	116.014	135.159	135.159	152.755
115.548	21.9315	38.5024	62.5153	90.2408	116.008	135.159	135.159	152.761
115.648	21.9328	38.5037	62.5166	90.236	116.003	135.172	135.172	152.757
115.748	21.9373	38.5199	62.521	90.2483	116.008	135.165	135.165	152.761
115.848	21.9563	38.5271	62.5324	90.2555	116.011	135.184	135.184	152.768
115.948	21.9468	38.5232	62.5244	90.2516	116.015	135.175	135.175	152.764
116.048	21.9438	38.5264	62.5276	90.2548	116.018	135.172	135.172	152.762
116.148	21.9498	38.5324	62.5397	90.257	116.024	135.186	135.186	152.762
116.248	21.9517	38.5342	62.5354	90.2548	116.026	135.187	135.187	152.764
116.348	21.9459	38.5402	62.5414	90.2473	116.032	135.193	135.193	152.758
116.448	21.9517	38.5342	62.5415	90.247	116.038	135.211	135.211	152.764
116.548	21.9549	38.5375	62.5387	90.2503	116.041	135.214	135.214	152.767
116.648	21.9575	38.5401	62.5413	90.2529	116.044	135.199	135.199	152.77
116.748	21.9569	38.5473	62.5447	90.2656	116.051	135.212	135.212	152.769
116.848	21.9615	38.5363	62.5375	90.263	116.048	135.215	135.215	152.774
116.948	21.9628	38.5376	62.5388	90.266	116.049	135.222	135.222	152.775
117.048	21.9523	38.5349	62.5361	90.2633	116.046	135.231	135.231	152.768
117.148	21.9576	38.5402	62.5357	90.2686	116.063	135.231	135.231	152.77
117.248	21.9537	38.5363	62.5257	90.2647	116.063	135.221	135.221	152.766
117.348	21.9587	38.5413	62.5387	90.264	116.065	135.233	135.233	152.771
117.448	21.9519	38.5518	62.5452	90.2685	116.071	135.244	135.244	152.781
117.548	21.949	38.5551	62.5484	90.2717	116.069	135.247	135.247	152.785
117.648	21.9511	38.5571	62.5505	90.2738	116.065	135.249	135.249	152.787
117.748	21.9511	38.5627	62.5527	90.27	116.076	135.249	135.249	152.779
117.848	21.9472	38.5727	62.5505	90.2816	116.077	135.265	135.265	152.79
117.948	21.9511	38.571	62.5544	90.2738	116.076	135.263	135.263	152.794
118.048	21.9498	38.5636	62.5531	90.2725	116.075	135.268	135.268	152.793
118.148	21.9582	38.5682	62.5615	90.2809	116.086	135.276	135.276	152.796
118.248	21.9627	38.5805	62.57	90.2915	116.084	135.292	135.292	152.794
118.348	21.9641	38.5701	62.5713	90.2868	116.085	135.294	135.294	152.792
118.448	21.9699	38.5759	62.5771	90.281	116.095	135.311	135.311	152.805
118.548	21.9762	38.5921	62.5974	90.2894	116.108	135.324	135.324	152.818
118.648	21.9844	38.5982	62.5994	90.2797	116.117	135.328	135.328	152.812
118.748	21.9905	38.5966	62.5962	90.2762	116.106	135.32	135.32	152.805
118.848	22.0172	38.6194	62.5955	90.2971	116.123	135.331	135.331	152.814
118.948	22.0292	38.6389	62.6129	90.3011	116.137	135.347	135.347	152.814
119.048	22.0331	38.6586	62.6264	90.3106	116.168	135.363	135.363	152.829
119.148	22.0679	38.6606	62.6326	90.3068	116.191	135.389	135.389	152.835
119.248	22.0772	38.6622	62.6126	90.3007	116.232	135.403	135.403	152.827
119.348	22.0474	38.6535	62.5767	90.2765	116.206	135.387	135.387	152.803
119.448	22.0478	38.621	62.5534	90.2319	116.2	135.34	135.34	152.816
119.548	22.0022	38.5376	62.5202	90.214	116.106	135.284	135.284	152.809
119.648	22.0225	38.4417	62.5002	90.1274	116.095	135.295	135.295	152.81
119.748	21.9206	38.4717	62.3961	90.4196	116.184	135.376	135.376	152.745
119.848	22.025	38.7594	62.4693	88.7094	115.176	135.32	135.32	145.312
119.948	21.6906	37.8188	60.2378	85.3825	109.324	127.447	127.447	107.718
120.048	21.2066	36.7801	58.8034	84.7442	106.656	119.09	119.09	90.7554
120.148	21.1287	36.675	59.5929	86.6274	109.053	120.751	120.751	111.205
120.248	21.4649	37.6094	60.8156	87.9702	112.294	127.802	127.802	139.727
120.348	21.4835	37.655	60.8938	87.4143	112.25	130.703	130.703	146.733
120.448	21.2626	37.2426	60.3666	86.7187	111.421	130.33	130.33	146.548
120.548	21.0404	36.8808	59.7974	86.0733	110.6	129.306	129.306	145.295
120.648	20.8588	36.6564	59.3678	85.4064	109.772	128.189	128.189	144.164
120.748	20.7343	36.4139	58.9839	84.7468	108.908	127.072	127.072	142.811
120.848	20.5879	36.1641	58.5582	84.1112	108.069	125.999	125.999	141.46
120.948	20.4261	35.9184	58.1304	83.4805	107.213	124.997	124.997	140.182
121.048	20.2863	35.6889	57.7294	82.8573	106.365	123.989	123.989	138.972
121.148	20.1612	35.443	57.3059	82.2245	105.529	122.973	122.973	137.788
121.248	20.0356	35.1948	56.8795	81.5832	104.687	121.996	121.996	136.625
121.348	19.9013	34.9545	56.4735	80.9492	103.849	121.01	121.01	135.444
121.448	19.7584	34.7238	56.0491	80.3271	103.024	120.027	120.027	134.298
121.548	19.617	34.4595	55.6459	79.7114	102.205	119.048	119.048	133.2
121.648	19.4934	34.2324	55.2508	79.107	101.396	118.089	118.089	132.126
121.748	19.3561	33.9895	54.8383	78.4958	100.587	117.101	117.101	131.049
121.848	19.2142	33.7149	54.4307	77.8745	99.7849	116.155	116.155	129.95
121.948	19.0786	33.472	54.0279	77.2902	99.0219	115.252	115.252	128.879
122.048	18.9654	33.2259	53.604	76.6865	98.2647	114.347	114.347	127.83
122.148	18.8392	32.9843	53.1945	76.1033	97.484	113.454	113.454	126.786
122.248	18.7091	32.7642	52.7968	75.5356	96.7249	112.546	112.546	125.752
122.348	18.5788	32.55	52.4106	74.9642	95.9521	111.635	111.635	124.717
122.448	18.4559	32.3313	52.0434	74.3917	95.2077	110.721	110.721	123.681
122.548	18.35	32.0951	51.68	73.8564	94.4948	109.83	109.83	122.664
122.648	18.2125	31.8631	51.3001	73.3141	93.7847	108.964	108.964	121.649
122.748	18.0827	31.6242	50.9104	72.7531	93.0557	108.084	108.084	120.65
122.848	17.9703	31.4184	50.5448	72.2073	92.3417	107.237	107.237	119.667
122.948	17.8592	31.2096	50.1717	71.6802	91.6487	106.394	106.394	118.701
123.048	17.7617	30.9927	49.8142	71.1547	90.975	105.568	105.568	117.718
123.148	17.6184	30.7886	49.4773	70.6381	90.271	104.743	104.743	116.753
123.248	17.5037	30.5846	49.1249	70.1138	89.5861	103.937	103.937	115.834
123.348	17.3931	30.378	48.7892	69.5906	88.9051	103.141	103.141	114.897
123.448	17.2741	30.1631	48.4261	69.0674	88.2527	102.328	102.328	113.977
123.548	17.1573	29.9374	48.0809	68.5447	87.6014	101.54	101.54	113.094
123.648	17.031	29.7425	47.7381	68.0278	86.9337	100.755	100.755	112.206
123.748	16.916	29.5456	47.404	67.5101	86.2891	99.9856	99.9856	111.322
123.848	16.8091	29.3486	47.0629	67.0184	85.6318	99.2188	99.2188	110.437
123.948	16.6947	29.1367	46.7138	66.5291	84.9428	98.444	98.444	109.577
124.048	16.5838	28.9321	46.398	66.0238	84.3185	97.6694	97.6694	108.724
124.148	16.4487	28.7304	46.0653	65.5425	83.6773	96.9031	96.9031	107.864
124.248	16.3385	28.5342	45.7231	65.0751	83.0457	96.1524	96.1524	107.018
124.348	16.2096	28.3214	45.395	64.6104	82.4209	95.4063	95.4063	106.174
124.448	16.093	28.123	45.0674	64.1461	81.8042	94.6765	94.6765	105.323
124.548	15.9767	27.901	44.7206	63.6724	81.1858	93.9524	93.9524	104.466
124.648	15.8594	27.7191	44.3845	63.2288	80.555	93.2377	93.2377	103.652
124.748	15.7661	27.5267	44.0357	62.7746	79.9444	92.5214	92.5214	102.84
124.848	15.6552	27.3254	43.7133	62.3271	79.3485	91.8144	91.8144	102.033
124.948	15.5344	27.1441	43.3916	61.8961	78.7439	91.1179	91.1179	101.225
125.048	15.4323	26.9542	43.0803	61.4561	78.157	90.418	90.418	100.404
125.148	15.3261	26.7719	42.7927	61.0316	77.5648	89.7454	89.7454	99.6225
125.248	15.2159	26.5859	42.4777	60.576	77.0092	89.0727	89.0727	98.8426
125.348	15.1087	26.3982	42.1689	60.1266	76.4431	88.3874	88.3874	98.0614
125.448	15.0176	26.2269	41.8648	59.688	75.8751	87.7143	87.7143	97.2845
125.548	14.9107	26.0384	41.561	59.2491	75.3096	87.0409	87.0409	96.5413
125.648	14.8144	25.8616	41.2847	58.8127	74.752	86.3802	86.3802	95.7825
125.748	14.7043	25.6893	40.999	58.3863	74.2107	85.729	85.729	95.0399
125.848	14.6068	25.5036	40.7101	57.949	73.6635	85.0749	85.0749	94.3151
125.948	14.5037	25.348	40.4273	57.5178	73.1173	84.437	84.437	93.6009
126.048	14.4236	25.1724	40.1558	57.0861	72.592	83.7882	83.7882	92.8823
126.148	14.3179	25.0076	39.8821	56.6657	72.033	83.1687	83.1687	92.1667
126.248	14.2212	24.8313	39.5824	56.2315	71.5262	82.5428	82.5428	91.4473
126.348	14.1424	24.6469	39.3082	55.8479	70.9945	81.9211	81.9211	90.7437
126.448	14.0502	24.5076	39.0596	55.4782	70.4861	81.2997	81.2997	90.0496
126.548	13.9368	24.3397	38.7822	55.0663	69.9488	80.6842	80.6842	89.3621
126.648	13.8425	24.1729	38.5084	54.6787	69.4618	80.0839	80.0839	88.6858
126.748	13.7557	23.9928	38.2342	54.2934	68.9652	79.4799	79.4799	88.0054
126.848	13.6652	23.8221	37.9599	53.9041	68.478	78.8875	78.8875	87.3036
126.948	13.5645	23.6548	37.7145	53.5121	67.975	78.2962	78.2962	86.642
127.048	13.4589	23.4829	37.4589	53.1605	67.4826	77.7141	77.7141	85.9897
127.148	13.3549	23.3086	37.1708	52.7613	66.988	77.1353	77.1353	85.3327
127.248	13.2661	23.1417	36.9007	52.4013	66.5203	76.5705	76.5705	84.7031
127.348	13.1795	22.9848	36.6461	52.0256	66.0315	75.9935	75.9935	84.0601
127.448	13.0958	22.8344	36.3788	51.6527	65.5451	75.4173	75.4173	83.4115
127.548	12.9975	22.6638	36.1259	51.2968	65.0854	74.8738	74.8738	82.7879
127.648	12.9198	22.5104	35.8691	50.9222	64.635	74.2962	74.2962	82.1654
127.748	12.8586	22.3513	35.6103	50.568	64.1636	73.7545	73.7545	81.5417
127.848	12.7643	22.1849	35.3714	50.2042	63.6963	73.211	73.211	80.9316
127.948	12.6802	22.0441	35.1392	49.8428	63.2313	72.666	72.666	80.3008
128.048	12.5822	21.8891	34.8769	49.4886	62.7758	72.1382	72.1382	79.7006
128.148	12.5017	21.7466	34.6245	49.1391	62.3458	71.5851	71.5851	79.1145
128.248	12.4237	21.5962	34.3981	48.7972	61.9201	71.0696	71.0696	78.5231
128.348	12.3283	21.4518	34.162	48.4456	61.4731	70.5423	70.5423	77.9272
128.448	12.244	21.2993	33.9334	48.1021	61.0178	70.0227	70.0227	77.349
128.548	12.1517	21.1716	33.6961	47.7594	60.5955	69.5045	69.5045	76.7762
128.648	12.0774	21.0428	33.466	47.4118	60.1481	69.0086	69.0086	76.2019
128.748	11.9805	20.9007	33.2496	47.0901	59.7091	68.5031	68.5031	75.6339
128.848	11.886	20.7677	33.0267	46.7517	59.3082	68.028	68.028	75.0808
128.948	11.8223	20.6391	32.8083	46.43	58.8656	67.521	67.521	74.525
129.048	11.7384	20.4946	32.5623	46.1058	58.4475	67.0188	67.0188	73.9662
129.148	11.6782	20.3586	32.3323	45.7822	58.0145	66.535	66.535	73.4121
129.248	11.6099	20.216	32.1273	45.4583	57.589	66.0878	66.0878	72.8673
129.348	11.5318	20.0949	31.899	45.1436	57.1532	65.6191	65.6191	72.336
129.448	11.4498	19.9738	31.6859	44.8233	56.7626	65.1386	65.1386	71.8048
129.548	11.3717	19.8566	31.475	44.5029	56.3487	64.6777	64.6777	71.2735
129.648	11.3171	19.7181	31.2798	44.1906	55.9462	64.2247	64.2247	70.7344
129.748	11.2394	19.5971	31.0731	43.8706	55.5522	63.7485	63.7485	70.2232
129.848	11.1724	19.4972	30.8656	43.5676	55.1845	63.2736	63.2736	69.7015
129.948	11.1009	19.361	30.6534	43.2768	54.7731	62.8149	62.8149	69.188
130.048	11.0214	19.2507	30.445	42.9808	54.3733	62.3665	62.3665	68.6928
130.148	10.9355	19.1079	30.238	42.6841	53.9787	61.9251	61.9251	68.1889
130.248	10.8586	18.9842	30.044	42.3845	53.6128	61.4654	61.4654	67.6824
130.348	10.7902	18.8532	29.8466	42.0799	53.2399	61.0298	61.0298	67.196
130.448	10.7342	18.7464	29.6578	41.7873	52.8673	60.6027	60.6027	66.683
130.548	10.6777	18.6159	29.4569	41.5004	52.4905	60.1829	60.1829	66.195
130.648	10.6151	18.4906	29.2479	41.219	52.1254	59.7397	59.7397	65.6944
130.748	10.5383	18.3575	29.0322	40.9313	51.7691	59.3053	59.3053	65.241
130.848	10.4624	18.2303	28.8408	40.6445	51.4019	58.8797	58.8797	64.7353
130.948	10.3657	18.1006	28.6291	40.3485	51.0496	58.4842	58.4842	64.2653
131.048	10.3145	18.0024	28.4277	40.0628	50.7014	58.0774	58.0774	63.8083
131.148	10.2389	17.8666	28.2328	39.7803	50.3525	57.666	57.666	63.3204
131.248	10.172	17.7367	28.0467	39.5081	50.0099	57.2649	57.2649	62.8294
131.348	10.0897	17.6216	27.857	39.2485	49.6564	56.8684	56.8684	62.3861
131.448	10.0214	17.5063	27.6794	38.9886	49.3264	56.4781	56.4781	61.9272
131.548	9.96499	17.3873	27.4805	38.7367	48.9769	56.0677	56.0677	61.4606
131.648	9.89175	17.2751	27.2919	38.4723	48.6421	55.6665	55.6665	61.0045
131.748	9.81786	17.1443	27.126	38.2109	48.3042	55.2897	55.2897	60.5652
131.848	9.76744	17.0453	26.9332	37.9417	47.9593	54.9172	54.9172	60.1146
131.948	9.69327	16.9204	26.7459	37.6841	47.6311	54.5423	54.5423	59.6732
132.048	9.64826	16.8129	26.5719	37.4319	47.2875	54.1457	54.1457	59.2415
132.148	9.58389	16.7038	26.4099	37.1878	46.9865	53.7573	53.7573	58.8122
132.248	9.50779	16.5941	26.2359	36.9475	46.6837	53.3996	53.3996	58.3995
132.348	9.45629	16.4959	26.0596	36.6952	46.3611	53.0358	53.0358	57.9988
132.448	9.39599	16.3826	25.8704	36.443	46.0425	52.6608	52.6608	57.5908
132.548	9.32863	16.2668	25.7015	36.1826	45.7196	52.2987	52.2987	57.1719
132.648	9.27139	16.1626	25.5349	35.9417	45.4123	51.9038	51.9038	56.7826
132.748	9.2328	16.0576	25.3673	35.7078	45.1004	51.5427	51.5427	56.3886
132.848	9.19457	15.9686	25.1847	35.4744	44.7886	51.192	51.192	55.987
132.948	9.13613	15.8553	25.0362	35.2438	44.4861	50.8053	50.8053	55.612
133.048	9.07331	15.7518	24.8819	34.9998	44.1635	50.4809	50.4809	55.2313
133.148	9.02229	15.6261	24.7093	34.7568	43.8563	50.1503	50.1503	54.8165
133.248	8.95233	15.5271	24.5361	34.525	43.5426	49.8013	49.8013	54.444
133.348	8.89729	15.4036	24.3695	34.2922	43.2196	49.4474	49.4474	54.051
133.448	8.84947	15.2875	24.2011	34.0354	42.9045	49.1008	49.1008	53.6654
133.548	8.78831	15.1871	24.0165	33.7927	42.611	48.7565	48.7565	53.276
133.648	8.73941	15.1032	23.8622	33.5621	42.3217	48.4165	48.4165	52.9225
133.748	8.68931	15.0063	23.7106	33.3245	42.0334	48.0969	48.0969	52.5326
133.848	8.63207	14.9083	23.5518	33.0976	41.7417	47.7779	47.7779	52.1611
133.948	8.55801	14.7986	23.4052	32.8551	41.4547	47.4401	47.4401	51.7585
134.048	8.4855	14.7087	23.253	32.6208	41.1694	47.1158	47.1158	51.3756
134.148	8.42254	14.6184	23.0921	32.3818	40.9149	46.7814	46.7814	51.008
134.248	8.3677	14.5323	22.9319	32.1709	40.6358	46.455	46.455	50.6641
134.348	8.31827	14.4399	22.7809	31.9574	40.3576	46.1321	46.1321	50.2904
134.448	8.26488	14.3418	22.6321	31.7304	40.105	45.8014	45.8014	49.9285
134.548	8.22208	14.2595	22.4794	31.5269	39.8336	45.4773	45.4773	49.5732
134.648	8.149	14.173	22.3421	31.3233	39.5695	45.166	45.166	49.2032
134.748	8.12087	14.098	22.1968	31.1312	39.297	44.845	44.845	48.8432
134.848	8.08254	14.0167	22.0452	30.9365	39.0382	44.5409	44.5409	48.4961
134.948	8.03108	13.9535	21.9002	30.7249	38.7736	44.2395	44.2395	48.1478
135.048	7.99405	13.8718	21.7575	30.5103	38.5139	43.9407	43.9407	47.8178
135.148	7.93935	13.7835	21.6089	30.3166	38.2522	43.6459	43.6459	47.4973
135.248	7.8917	13.7126	21.4816	30.1441	37.9936	43.3462	43.3462	47.159
135.348	7.84952	13.6196	21.3317	29.9458	37.7404	43.0385	43.0385	46.8022
135.448	7.79437	13.5273	21.1924	29.7438	37.4783	42.7584	42.7584	46.4658
135.548	7.73415	13.4378	21.0601	29.5434	37.2071	42.4855	42.4855	46.136
135.648	7.68676	13.3826	20.9269	29.3415	36.9763	42.1959	42.1959	45.7995
135.748	7.6404	13.2877	20.7889	29.1506	36.7032	41.9135	41.9135	45.4877
135.848	7.58925	13.1951	20.6572	28.9491	36.4627	41.61	41.61	45.1745
135.948	7.50927	13.1093	20.5166	28.7634	36.2144	41.3404	41.3404	44.8603
136.048	7.45035	12.9939	20.3857	28.5699	35.9624	41.0767	41.0767	44.5436
136.148	7.39118	12.9152	20.2603	28.3818	35.7393	40.8028	40.8028	44.219
136.248	7.34228	12.8294	20.1292	28.1886	35.4893	40.5116	40.5116	43.8965
136.348	7.29478	12.7289	19.9918	28.0081	35.2677	40.228	40.228	43.599
136.448	7.23448	12.6392	19.8668	27.8245	35.0199	39.9485	39.9485	43.2887
136.548	7.1704	12.5577	19.7268	27.6398	34.788	39.6678	39.6678	42.9863
136.648	7.13478	12.4555	19.58	27.4534	34.5451	39.3899	39.3899	42.6732
136.748	7.0891	12.3692	19.4346	27.2712	34.3238	39.1122	39.1122	42.3816
136.848	7.04206	12.2848	19.3055	27.0993	34.1166	38.8481	38.8481	42.0767
136.948	6.99921	12.1912	19.1924	26.9313	33.9019	38.5943	38.5943	41.7879
137.048	6.94717	12.108	19.0817	26.7447	33.6762	38.3118	38.3118	41.5014
137.148	6.899	12.0363	18.975	26.5615	33.4618	38.0411	38.0411	41.221
137.248	6.85733	11.9516	18.8317	26.391	33.225	37.7649	37.7649	40.9506
137.348	6.81952	11.8943	18.7063	26.2125	32.9917	37.5027	37.5027	40.6706
137.448	6.78197	11.8294	18.5784	26.0245	32.784	37.2342	37.2342	40.3808
137.548	6.73998	11.764	18.4722	25.8635	32.5589	36.9991	36.9991	40.1185
137.648	6.70624	11.699	18.3681	25.6835	32.3356	36.7585	36.7585	39.8503
137.748	6.66274	11.6458	18.2426	25.5087	32.1395	36.5155	36.5155	39.5745
137.848	6.61119	11.5377	18.1246	25.3518	31.924	36.2688	36.2688	39.2943
137.948	6.56176	11.4568	18.0283	25.1852	31.7261	36.0318	36.0318	39.0456
138.048	6.53555	11.3742	17.8967	25.0107	31.5085	35.7908	35.7908	38.7716
138.148	6.48749	11.2968	17.79	24.8492	31.312	35.5574	35.5574	38.5065
138.248	6.45198	11.212	17.6625	24.7022	31.1024	35.3261	35.3261	38.2305
138.348	6.39764	11.1348	17.5517	24.5524	30.9158	35.1021	35.1021	37.9675
138.448	6.34822	11.0324	17.4303	24.3879	30.7118	34.8652	34.8652	37.6994
138.548	6.324	10.9574	17.3062	24.2421	30.5157	34.6613	34.6613	37.4368
138.648	6.2766	10.875	17.2002	24.072	30.3394	34.4225	34.4225	37.1902
138.748	6.25634	10.7942	17.0901	23.9133	30.1473	34.1797	34.1797	36.9338
138.848	6.21165	10.7199	16.9906	23.7608	29.9618	33.9472	33.9472	36.6915
138.948	6.17634	10.6769	16.8968	23.6084	29.7627	33.7189	33.7189	36.4338
139.048	6.12165	10.6088	16.7798	23.4717	29.5556	33.4863	33.4863	36.1759
139.148	6.08384	10.5649	16.6754	23.3245	29.3654	33.265	33.265	35.9466
139.248	6.03238	10.5134	16.5771	23.1832	29.1911	33.0493	33.0493	35.7038
139.348	6.01488	10.4414	16.4776	23.0368	29.0074	32.8404	32.8404	35.4753
139.448	5.97509	10.3741	16.3675	22.8781	28.8152	32.6153	32.6153	35.2168
139.548	5.94051	10.3318	16.2822	22.7282	28.6229	32.3951	32.3951	34.9714
139.648	5.90289	10.2705	16.1818	22.5887	28.4344	32.1853	32.1853	34.7304
[truncated: 5,819 more rows]

## Sheet: Fig. 3E - 2Q1.1 Variant ELISA
Fig. 3E — 2Q1.1 Variant ELISA
scFv	2Q1 (R140Q)		2Q1 (WT)		2Q1.1 (R140Q)		2Q1.1 (WT)
	Mean	SD	Mean	SD	Mean	SD	Mean	SD
0.001 ug/mL	0.014	0.00137583	0.001	1.25424e-05	0	0	0	0
0.0032 ug/mL	0.046	0.0044688	0.001	7.10223e-05	6.93889e-18	3.37745e-18	0	0
0.01 ug/mL	0.136	0.0295474	0.005	0.000860729	0.001	0.000162744	0.001	0.000324618
0.032 ug/mL	0.36	0.0257443	0.023	0.000337598	0.001	0.000290268	0.001	0.000479239
0.1 ug/mL	0.731	0.0536222	0.066	0.00853427	0.001	0.000101453	0	0
0.32 ug/mL	1.087	0.047691	0.141	0.0437673	0.001	0.000460016	0.001	0.000295096
1 ug/mL	1.307	0.0510572	0.281	0.0343971	0	0	0	0
IgG	2Q1 (R140Q)		2Q1 (WT)		2Q1.1 (R140Q)		2Q1.1 (WT)
	Mean	SD	Mean	SD	Mean	SD	Mean	SD
0.00001 ug/mL	0.001	0.00046567	0.001	0.000409773	0	0	0.001	8.18454e-05
0.0001 ug/mL	0.007	0.000780241	0.001	0.00032279	0	0	0	0
0.001 ug/mL	0.07	0.00149983	0.001	0.000365526	0.001	0.000102563	0	0
0.01 ug/mL	0.434	0.0455168	0.001	0.000480268	0.001	0.000151908	0.001	5.24515e-05
0.1 ug/mL	0.979	0.0418641	0.006	0.00154866	0	0	0.001	0.000279201
1 ug/mL	1.133	0.036181	0.073	0.0342402	0.003	0.000807138	0	0
10 ug/mL	1.151	0.0408399	0.394	0.0388601	0.046	0.0229555	0.009	0.00234742

## Sheet: Fig. 5A - scFv Variant ELISA
Fig. 5A — scFv Variant ELISA
	R140Q														WT
	1 ug/mL		0.32 ug/mL		0.1 ug/mL		0.032 ug/mL		0.01 ug/mL		0.0032 ug/mL		0.001 ug/mL		1 ug/mL		0.32 ug/mL		0.1 ug/mL		0.032 ug/mL		0.01 ug/mL		0.0032 ug/mL		0.001 ug/mL
	Mean	SD	Mean	SD	Mean	SD	Mean	SD	Mean	SD	Mean	SD	Mean	SD	Mean	SD	Mean	SD	Mean	SD	Mean	SD	Mean	SD	Mean	SD	Mean	SD
2Q1	1.307	0.05236	1.087	0.00547	0.731	0.003585	0.36	0.01765	0.136	0.001935	0.046	0.000615	0.014	0.00065	0.281	0.01304	0.141	0	0.066	0.00162	0.023	0.0006	0.005	0.00027	0.001	0	0.001	2e-05
2Q1.2	0.002	0.0001	0.001	0	0.001	0	0	1.38778e-19	0	3e-05	0	1.5e-05	0	0	0.001	0	0	2e-05	0.001	0	0	0	0	0	0	2.5e-05	0	0
2Q1.3	0	2e-05	0.001	0	0.001	1.5e-05	0.001	2.5e-05	0.001	0	6.93889e-18	0	0	0	0	3e-05	0.001	0	0	5e-05	0.001	1.04083e-19	0.001	0	0	0	0	4.5e-05
2Q1.4	1.118	0.04608	1.093	0.0521	0.866	0.01574	0.561	0.00932	0.266	0.005025	0.099	0	0.033	0.00036	0.002	0	0.001	7.5e-05	0.001	8e-05	0	0	0.001	0	0	0	0.001	0
2Q1.5	0.00536976	0	0.00219818	0	0	0	0	3.25346e-05	0	1.54491e-05	0.00405882	1.46429e-05	0	0	0.0021479	2.1347e-05	0.00219818	1.68697e-05	0.00118285	0	0.00125	1.22005e-05	0.00128302	7.72455e-06	0.00135294	0	0.00127273	0
2Q1.6	0.00966557	1.70776e-05	0.00219818	0	0.00118285	0	0	0	0.00128302	0	0.00135294	0	0	0	0.0021479	0	0.00109909	1.26523e-05	0	5.66005e-20	0.00125	2.25754e-19	0	3.86228e-05	0	1.01605e-19	0	3.61111e-05
2Q1.7	0.00322186	0.000333014	0.00109909	0.000219306	0	0.000122355	0.00125	4.06682e-05	0.00128302	0	0	0	0.00127273	2.88889e-05	0.00107395	0	0	0	0	4.0785e-05	0	0	0	3.08982e-05	0	1.01605e-19	0	0
2Q1.8	0.00751767	0.000307397	0.00329727	0.00011387	0.0023657	0	0.00125	0	0.00128302	5.35998e-20	0	7.32143e-06	0.00127273	0	0.00107395	8.53881e-06	0.00109909	2.10871e-05	0	0	0	2.84677e-05	0.00128302	0	0	2.0321e-19	0.00127273	3.61111e-05
2Q1.9	0.00644371	0.000768493	0.00329727	0.000632614	0.00118285	0.00016314	0.00125	0	0.00256604	0	0	3.66072e-05	0	1.44444e-05	0.00322186	0	0.00109909	0	0.00118285	0	0.0025	0	0.00128302	1.15868e-05	0.00676471	2.5625e-05	0	1.08333e-05

## Sheet: Fig. 5B - IgG Variant ELISA
Fig. 5B — IgG Variant ELISA
	R140Q														WT
	10 ug/mL		1 ug/mL		0.1 ug/mL		0.01 ug/mL		0.001 ug/mL		0.0001 ug/mL		0.00001 ug/mL		10 ug/mL		1 ug/mL		0.1 ug/mL		0.01 ug/mL		0.001 ug/mL		0.0001 ug/mL		0.00001 ug/mL
	Mean	SD	Mean	SD	Mean	SD	Mean	SD	Mean	SD	Mean	SD	Mean	SD	Mean	SD	Mean	SD	Mean	SD	Mean	SD	Mean	SD	Mean	SD	Mean	SD
2Q1	1.104	0.0276	1.072	0.04824	1.029	0.04116	0.584	0.0292	0.126	0	0.013	0.00039	0.001	5e-05	0.71	0.0213	0.248	0.00372	0.031	0.00155	0.002	7e-05	0.001	4e-05	0	0	0.001	2.5e-05
2Q1.2	0.087	0.00435	0.008	0.0004	0.001	5e-05	0.001	3e-05	0.001	1e-05	0	0	0	0	0.009	9e-05	0	0	0	0	0	0	0	0	0	0	0	0
2Q1.3	0.02	0	0.002	0.0001	0	0	0.001	1e-05	0	0	0	0	0.001	4e-05	0.014	0.00014	0.003	0.000135	0.001	5e-06	0.001	4e-05	0	0	0	0	0.001	5e-06
2Q1.4	0.849	0.04245	0.717	0.02868	0.347	0	0.08	0.0032	0.007	0.00028	0.001	2.5e-05	0	0	0.019	0.000855	0.002	0.0001	0	0	0	0	0.001	3e-05	0.001	3.5e-05	0.001	2e-05
2Q1.5	0.058	0.0029	0.01	0.0002	0.001	3e-05	0	0	0	0	0	0	0	0	0.034	0.00051	0.002	7e-05	0	0	0.001	1.5e-05	0.001	1.5e-05	0.001	1.5e-05	0.001	5e-05
2Q1.6	0.046	0.00023	0.004	2e-05	0.001	4e-05	0.001	2.5e-05	0	0	0	0	0	0	0.023	0.00046	0.003	0.00012	0.001	1e-05	0	0	0	0	0	0	0	0
2Q1.7	0.053	0.00212	0.005	7.5e-05	0.001	3.5e-05	0	0	0.001	1e-05	0.001	5e-06	0.001	4e-05	0.035	0.0014	0.004	0.00016	0	0	0	0	0.001	2.5e-05	0	0	0.001	5e-06
2Q1.8	0.028	0.00084	0.003	9e-05	0	0	0	0	0	0	0	0	0	0	0.017	8.5e-05	0.001	4e-05	0.001	5e-05	0	0	0	0	0	0	0.001	5e-06
2Q1.9	0.172	0.00516	0.02	0.0005	0.002	8e-05	0	0	0.001	1e-05	0	0	0	0	0.056	0.00056	0.005	0.000125	0.001	3.5e-05	0	0	0	0	0	0	0	0

## Sheet: Fig. 5C - Flow 2Q1
Fig. 5C - Flow with 2Q1 IgG1
2Q1 IgG1
AA\Position	1	2	3	4	5	6	7	8	9	10
A	764338	30683.5	322514	619466	985312	19035	560942	31485.5	19109	111834
R	854477	18831	27717	627226	849595	25415	22105	24932	19128.5	21196
N	288200	20442.5	712894	511111	1031074	26752	489830	712894	18395	20937
D	22457	18307	93815	240098	76576.5	22685	21974	252490	19449	19598
C	355504	19649	536114	370514	467582	22451.5	19549.5	21427	23741	28479.5
E	88754	23642	45196	175134	68024	20373.5	266334	22104	26468	19002
Q	505149	26350	606075	460577	529722	19733	712894	19962	28307	32695
G	425090	24805	57405	712894	348374	21135	426266	42684	19530.5	18064
H	537676	20483.5	581402	525014	563806	20161	59883	19579	723886	51924
I	550488	22544	795411	363659	589423	712894	27660	23235	712894	306818
L	537451	24071.5	681302	353921	270289	248485	362630	20618	645583	712894
K	867626	23749	654442	392638	659092	20349	53987.5	19709.5	19439	25166
M	757500	24296	778337	398713	582971	19552	250600	27485	556110	734652
F	565979	19773	617890	434418	639556	20280	175681	26012	821658	544844
S	712894	19758	549856	747026	20065	25111	287715	25759	20985	19038
P	28323.5	712894	362175	569353	668893	27602.5	503105	22073	18899.5	20996
T	485824	20972	360521	191077	712894	26920	280946	21724	21317	23493.5
W	735795	33309.5	21135	357470	388089	20875.5	20283	20746.5	48165	18722
Y	666375	22204	783160	322458	534746	21099.5	21859	20144	61897	19768.5
V	628345	40019.5	198310	290746	633900	237927	37194	19865	539029	76687

## Sheet: Fig. 5D - Flow 2Q1.4
Fig. 5D - Flow with 2Q1.4 IgG1
2Q1.4 IgG1
AA\Position	1	2	3	4	5	6	7	8	9	10
A	459117	23727.5	21070.5	162372	33324	12716	26959	19919	13992	18830.5
R	205178	23711.5	21913	131756	63251	16510	17465	18519	13743	18219
N	36109	22110	272677	234424	26451	19482	18743	272677	13041	17320
D	18916.5	24167	23323	23269	22070	20651	15677	204464	14577	16764
C	78349.5	10972	25249.5	108236	20672	19776	13589.5	18744	18353	15068
E	20742	15173	24362.5	26484.5	20590	20987	15051	19256	20151	14002
Q	102480	18808	513130	365323	31349	20798	272677	17494	19204.5	12441
G	81595.5	19603	22466	272677	16202	19750	18532.5	15813	17181	12190
H	42493	19945	32375	290988	20416	20368	17815	14946	21028	13375.5
I	239796	24857	168480	38718.5	359354	272677	19974	15991.5	272677	39881
L	252885	23212.5	586602	175933	22657	203692	18547.5	13615.5	363926	272677
K	60041	23520	138883	41400	25261	16505	21147	14610	16473.5	19400
M	252440	20623	505744	152284	26460	14363	21779	17953	37420	27013
F	147496	22352	37702	73253	33788	14127	18878.5	17519	712203	19380
S	272677	17991	29061	610749	23336	16596	17064	18084	13516	17518
P	19442	272677	25789	343544	25843.5	16555	15814.5	17463.5	12693	16172
T	105432	22835.5	23874	49771.5	272677	18465	14507	19993	15503.5	15923.5
W	308664	20010	23160	49250	24843.5	19076	14209.5	17396	18102	14944
Y	232550	18428	153036	44209	25924	19345	14079.5	16327	407432	15098.5
V	260520	19359	24802	49158	298026	20505	23502.5	15437.5	20813	14304.5

## Sheet: Fig. 5E - SPR R140-2Q1.4 Fab
Fig. 5E - Multi cycle SPR of IDH2R140WT-HLA-B7 with 2Q1.4-Fab
IDH2 WT/HLA-B*07:02 with 2Q1.4-Fab
Time (secs)	6.25 nM	12.5 nM	25 nM	50 nM	100 nM	200 nM	400 nM	800 nM
-59.996	-0.0899557	0.0088	-0.051412	-0.1256	-0.0933739	-0.0394491	-0.133566	0.0248512
-59.896	-0.0732626	0.0214945	-0.0428671	-0.128316	-0.0912679	-0.0305685	-0.128194	0.018809
-59.796	-0.0595805	0.0295815	-0.0591838	-0.13383	-0.0752463	-0.0286052	-0.111684	0.0347085
-59.696	-0.0724996	0.0131124	-0.0608419	-0.146749	-0.0803019	-0.0415243	-0.117198	0.0183919
-59.596	-0.0826108	0.0077	-0.0639036	-0.149048	-0.0824178	-0.0441282	-0.122304	0.0284525
-59.496	-0.0738017	-0.00272	-0.0855815	-0.151957	-0.0919191	-0.0542399	-0.132416	0.0180357
-59.396	-0.0925999	-0.0123393	-0.104075	-0.158274	-0.0910746	-0.0652257	-0.134867	0.00762
-59.296	-0.111918	-0.00383	-0.124491	-0.16743	-0.109263	-0.0742289	-0.130381	-0.0105694
-59.196	-0.0989685	-0.0121867	-0.130737	-0.17337	-0.122172	-0.0801697	-0.150798	-0.0120646
-59.096	-0.0808917	0.000763	-0.135945	-0.163259	-0.120605	-0.0931903	-0.157501	-0.0258179
-58.996	-0.0686849	0.00712	-0.128133	-0.166707	-0.114095	-0.0963033	-0.174276	-0.0302328
-58.896	-0.0534973	0.0228983	-0.132141	-0.147736	-0.117544	-0.0734558	-0.173177	-0.00728
-58.796	-0.0439962	0.0301513	-0.134694	-0.150289	-0.109985	-0.068044	-0.15033	0.00839
-58.696	-0.0290629	0.0271403	-0.130686	-0.146281	-0.0972188	-0.0488688	-0.144918	0.0174052
-58.596	-0.0232138	0.0120748	-0.136098	-0.139516	-0.0885112	-0.0659994	-0.124949	0.0215657
-58.496	-0.0421346	0.00636	-0.142965	-0.123891	-0.0747277	-0.0619405	-0.103811	0.0277199
-58.396	-0.0339051	-0.00881	-0.111633	-0.107697	-0.0591024	-0.0615235	-0.111013	0.0350749
-58.296	-0.0239055	0.00287	-0.0900676	-0.0861308	-0.051178	-0.0510661	-0.0997925	0.0279846
-58.196	-0.0238037	0.00161	-0.0820007	-0.0785217	-0.0333659	-0.0397034	-0.101359	0.0379842
-58.096	-0.0213014	0.00171	-0.0679322	-0.0757142	-0.0332642	-0.0490724	-0.0975037	0.0498047
-57.996	-0.0213521	0.00372	-0.0600179	-0.0681051	-0.0307617	-0.0407003	-0.105957	0.0408936
-57.896	-0.0326643	-0.0071	-0.0531721	-0.0683088	-0.0303548	-0.0333967	-0.0980428	0.04835
-57.796	-0.016093	0.000203	-0.0669352	-0.0712687	-0.0238444	-0.0363566	-0.0911967	0.0558065
-57.696	-0.0161438	-0.0023	-0.0672913	-0.0825806	-0.0450847	-0.0479736	-0.116679	0.0457967
-57.596	-0.0214944	-0.00281	-0.0796914	-0.0877786	-0.0455933	-0.0525613	-0.117035	0.0452881
-57.496	-0.0265605	-0.0111491	-0.0731913	-0.0887858	-0.0500285	-0.046519	-0.117716	0.0288289
-57.396	-0.0217591	-0.00495	-0.0721436	-0.0877381	-0.0438334	-0.0570374	-0.111216	0.028127
-57.296	-0.0326131	-0.0114136	-0.0721944	-0.0873311	-0.0424805	-0.0641378	-0.109863	0.036377
-57.196	-0.0223491	-0.0110067	-0.0731913	-0.0653483	-0.0425313	-0.0543315	-0.101949	0.037089
-57.096	-0.0163984	0.0105184	-0.0669355	-0.0595502	-0.0435283	-0.0593366	-0.091685	0.0468953
-56.996	-0.0158386	0.00521	-0.0630798	-0.0744629	-0.0375773	-0.0629883	-0.0857341	0.053304
-56.896	-0.00213	0.0014	-0.0646875	-0.0607507	-0.0487366	-0.0449121	-0.0968933	0.041687
-56.796	-0.0185445	-0.0038	-0.0811056	-0.077474	-0.0423789	-0.0422567	-0.0827231	0.0367837
-56.696	-0.0149943	-0.0164693	-0.0653788	-0.0806682	-0.0358175	-0.0268351	-0.0883382	0.0311686
-56.596	-0.0263569	-0.0012	-0.0654804	-0.0732624	-0.0318095	-0.034444	-0.0955912	0.0236104
-56.496	-0.0223491	-0.0125629	-0.0614726	-0.0575358	-0.0319111	-0.030894	-0.0956928	0.0160015
-56.396	-0.00683	-0.00886	-0.0576682	-0.0537314	-0.028361	-0.0383506	-0.091685	0.0273641
-56.296	-0.00282	-0.0125631	-0.0461528	-0.0492656	-0.0358175	-0.0229289	-0.0764669	0.0199076
-56.196	0.00323	-0.0012	-0.0355835	-0.0321045	-0.0318095	-0.0245361	-0.0799662	0.0353292
-56.096	-0.00568	0.00607	-0.0369874	-0.0447693	-0.0259094	-0.0293885	-0.0740662	0.0341797
-55.996	-0.000468	0.0154723	-0.0400493	-0.0473735	-0.0385743	-0.0324504	-0.0867311	0.0327758
-55.896	-0.00307	0.00161	-0.0539143	-0.0424702	-0.0336711	-0.0349019	-0.0893351	0.0301717
-55.796	-0.00368	-0.000997	-0.054067	-0.0501302	-0.0437826	-0.0425619	-0.0802206	0.0275675
-55.696	-0.0262044	-0.00161	-0.065328	-0.0613912	-0.0326742	-0.0460103	-0.0803731	0.0274149
-55.596	-0.01885	-0.0166219	-0.0576684	-0.0537316	-0.0551961	-0.0383507	-0.0916341	0.016154
-55.496	-0.0105794	-0.0164693	-0.0539144	-0.0499776	-0.0475362	-0.0350545	-0.0839742	0.0350749
-55.396	-0.00573	-0.0127157	-0.0562642	-0.0410664	-0.0440877	-0.0369465	-0.0724081	0.03538
-55.296	-0.00958	-0.0038	-0.0413513	-0.0489807	-0.0465902	-0.0332947	-0.0747579	0.032725
-55.196	-0.0133871	-0.0114136	-0.0564168	-0.0485738	-0.0541992	-0.0374044	-0.071106	0.0288696
-55.096	-0.0113425	-0.0155233	-0.0539145	-0.0460715	-0.057546	-0.0345969	-0.0752157	0.0250651
-54.996	-0.0262553	-0.00881	-0.0692851	-0.0423686	-0.0325216	-0.0382487	-0.0689596	0.0271098
-54.896	-0.0239057	-0.0124614	-0.0669355	-0.05128	-0.0474345	-0.0246381	-0.0838725	0.0121968
-54.796	-0.02005	-0.0023	-0.0701294	-0.0549316	-0.04539	-0.0395508	-0.0815228	0.0145465
-54.696	-0.0272014	-0.00641	-0.0588176	-0.0434672	-0.0565491	-0.0316874	-0.0851746	0.0226135
-54.596	-0.000367	-0.0176188	-0.0399478	-0.0355533	-0.0447795	-0.0240787	-0.0773112	0.0222066
-54.496	0.00224	-0.0100098	-0.0486043	-0.0329488	-0.0298157	-0.0217794	-0.0697021	0.0182495
-54.396	-0.000773	-0.00741	-0.0434977	-0.0361124	-0.0384725	-0.0202738	-0.067098	0.0133463
-54.296	-0.0121867	-0.0101115	-0.0477092	-0.039561	-0.0416362	-0.0241801	-0.0698039	0.0187581
-54.196	-0.0120341	-0.0023	-0.0550639	-0.0394084	-0.0571086	-0.0240275	-0.0737101	0.0223592
-54.096	-0.00759	-0.00245	-0.0579733	-0.0426229	-0.0644633	-0.0273947	-0.0738627	0.0225118
-53.996	-0.0226034	-0.00551	-0.0614217	-0.0540365	-0.0673728	-0.0421041	-0.0842795	0.0192971
-53.896	-0.0146384	-0.020223	-0.058126	-0.0537314	-0.0708211	-0.0383506	-0.0881856	0.00834
-53.796	-0.0112407	-0.0164693	-0.0538127	-0.0498759	-0.0675252	-0.0344951	-0.0839742	0.0116374
-53.696	-0.02771	-0.0129191	-0.059021	-0.055542	-0.075236	-0.0397034	-0.0801188	0.0159505
-53.596	-0.0276592	-0.0256348	-0.0589702	-0.0550335	-0.0766907	-0.0399578	-0.0853271	0.010437
-53.496	-0.0304159	-0.0260418	-0.0620321	-0.0580953	-0.0879009	-0.038503	-0.0774639	0.00298
-53.396	-0.0186971	-0.0400594	-0.0695394	-0.0656026	-0.0906576	-0.0306905	-0.0802206	0.00804
-53.296	-0.0211487	-0.0400594	-0.071991	-0.0602417	-0.0909627	-0.0335999	-0.0689596	0.00804
-53.196	-0.0172933	-0.0429688	-0.0681356	-0.0563863	-0.092804	-0.0410055	-0.0826721	0.00513
-53.096	-0.0190021	-0.0386556	-0.0620319	-0.0580951	-0.0814413	-0.0422565	-0.0788167	0.00944
-52.996	-0.0187988	-0.0402119	-0.0693359	-0.0653992	-0.0826923	-0.0382996	-0.0800678	0.00819
-52.896	-0.0211487	-0.0437622	-0.0641785	-0.0602418	-0.0787354	-0.0335999	-0.0761108	0.0118408
-52.796	-0.0171407	-0.0390624	-0.0601705	-0.044515	-0.0735777	-0.0291341	-0.0709532	0.00949
-52.696	-0.0133362	-0.0463155	-0.0449524	-0.0407104	-0.0695699	-0.0256348	-0.0594381	0.0130412
-52.596	0.00198	-0.0346985	-0.048401	-0.0366517	-0.0657654	-0.0212709	-0.0631409	0.0173035
-52.496	-0.00437	-0.0306396	-0.0434977	-0.0320536	-0.0617065	-0.0163676	-0.0473633	0.0213623
-52.396	-0.000468	-0.0252787	-0.0474038	-0.0434671	-0.0649211	-0.0202737	-0.0424601	0.0145467
-52.296	0.00313	-0.0183818	-0.0434977	-0.039561	-0.0760295	-0.0163676	-0.0468242	0.0223592
-52.196	-0.00422	-0.0257365	-0.0358378	-0.0397136	-0.0646159	-0.0165202	-0.0541789	0.0262654
-52.096	-0.000519	-0.0261943	-0.0393371	-0.0432128	-0.0572612	-0.0200195	-0.0543315	0.0343831
-51.996	-0.00958	-0.037201	-0.0413513	-0.0335083	-0.0682679	-0.0215759	-0.0578309	0.041687
-51.896	-0.00177	-0.0387573	-0.0330815	-0.0369573	-0.0581055	-0.0137639	-0.0476685	0.0288696
-51.796	-0.00688	-0.0192263	-0.0381877	-0.0420634	-0.0502931	-0.0193278	-0.0398561	0.036682
-51.696	-0.000468	-0.0243327	-0.0200602	-0.0359599	-0.0558574	-0.0124614	-0.0452678	0.0312703
-51.596	0.010793	-0.017924	-0.0203654	-0.043925	-0.0607097	-0.0124614	-0.0385539	0.0304769
-51.496	-0.000468	-0.0183818	-0.0278727	-0.0476786	-0.0607097	-0.0124614	-0.0390117	0.037679
-51.396	-0.00412	-0.0296428	-0.0315247	-0.0592957	-0.0607097	-0.0164185	-0.0498149	0.0301717
-51.296	-0.00208	-0.0332949	-0.0213623	-0.0682068	-0.0643618	-0.0137634	-0.042206	0.0265196
-51.196	-0.0124919	-0.0309448	-0.0238139	-0.0711161	-0.0620117	-0.016215	-0.039856	0.0405884
-51.096	-0.0120851	-0.0333964	-0.0199586	-0.0780641	-0.0566508	-0.0123598	-0.0423076	0.037679
-50.996	-0.0122884	-0.029541	-0.020162	-0.0670064	-0.0523376	-0.0125631	-0.0384521	0.0307312
-50.896	-0.00297	-0.0300497	-0.0108438	-0.0576883	-0.0295614	-0.0149637	-0.0273946	0.0496012
-50.796	-0.00422	-0.0399577	-0.0125529	-0.0589396	-0.0319621	-0.0045	-0.0410563	0.0472005
-50.696	-0.000519	-0.0416667	-0.0198059	-0.0544739	-0.0336711	-0.000488	-0.0340373	0.0459493
-50.596	-0.00552	-0.0411072	-0.00949	-0.0407104	-0.0409241	0.00201	-0.0187683	0.061676
-50.496	-0.00213	-0.0386046	-0.00609	-0.0290426	-0.0384215	0.00587	-0.0162657	0.0641786
-50.396	-0.00307	-0.0347494	-0.0148519	-0.0269979	-0.0228475	0.0200907	-0.0124105	0.0680338
-50.296	-0.0107829	-0.0322468	-0.0147502	-0.0381572	-0.020345	0.0201924	-0.00991	0.0705364
-50.196	-0.00307	-0.0204265	-0.0148519	-0.0382589	-0.0202433	0.00837	0.00191	0.0701802
-50.096	-0.00578	-0.0205282	-0.0175577	-0.0409647	-0.0125326	0.0173849	0.00181	0.06663
-49.996	-0.00818	-0.0232341	-0.0199585	-0.0433655	-0.0147807	0.0149841	-0.000895	0.0639241
-49.896	-0.00568	-0.0256348	-0.0174561	-0.0413209	-0.00592	0.0174865	-0.0033	0.0615234
-49.796	0.00298	-0.0231323	-0.00834	-0.055186	-0.00342	0.0148824	0.00656	0.0635681
-49.696	-0.0121867	-0.0257365	-0.0125529	-0.0590922	-0.00572	0.0109761	-0.0146586	0.0618795
-49.596	-0.0158384	-0.0296428	-0.0237119	-0.0627439	-0.00242	0.00732	5.08e-05	0.0692342
-49.496	-0.0100403	-0.0337523	-0.0098	-0.0566406	-0.0135802	0.01297	-0.00314	0.0655824
-49.396	-0.025309	-0.0384521	-0.0175575	-0.064402	-0.00748	-0.00605	0.00296	0.0716858
-49.296	-0.02771	-0.0349528	-0.0199585	-0.066803	-0.0152385	-0.00845	-0.0048	0.0639241
-49.196	-0.0276591	-0.0378113	-0.00819	-0.0667521	-0.0176392	-0.00059	-0.0072	0.0615234
-49.096	-0.0123396	-0.0485637	-0.00459	-0.0631513	-0.00587	-0.0048	0.000661	0.0615743
-48.996	-0.0367737	-0.0337017	-0.0177612	-0.0758667	-0.00227	-0.0175171	0.00426	0.0647175
-48.896	-0.0217593	-0.0464172	-0.0174564	-0.0724185	-0.0149841	-0.0137637	0.00327	0.040741
-48.796	-0.03302	-0.0431215	-0.0177612	-0.0682068	-0.0112306	-0.0137634	0.00702	0.0449522
-48.696	-0.03302	-0.0543823	-0.0135498	-0.0682068	-0.00342	-0.0137634	0.00702	0.0635681
-48.596	-0.0411374	-0.0543823	-0.021362	-0.0757138	-0.00311	-0.0215756	0.0187378	0.0523071
-48.496	-0.0408325	-0.0621948	-0.0213623	-0.0682068	-0.0112305	-0.0137634	0.0109253	0.0444946
-48.396	-0.0444334	-0.0507813	-0.0249632	-0.0830687	-0.00372	-0.0173644	0.0109253	0.0449524
-48.296	-0.0331726	-0.0618896	-0.0137024	-0.0488281	-0.0148315	-0.0061	0.00732	0.0521545
-48.196	-0.0367737	-0.0506287	-0.0173035	-0.0641479	-0.00327	-0.0097	0.0260925	0.0518494
-48.096	-0.0330203	-0.0656433	-0.00183	-0.0486758	0.000641	-0.00595	0.0149841	0.040741
-47.996	-0.0357768	-0.0543824	-0.00459	-0.0514323	0.00439	-0.00871	0.0187377	0.0562133
-47.896	-0.0395303	-0.0571391	-0.00834	-0.0551858	0.00164	-0.0124612	0.015981	0.0534566
-47.796	-0.0395305	-0.060435	-0.0088	-0.055186	-0.00212	-0.0124614	0.0239461	0.0497029
-47.696	-0.0395305	-0.0374553	-0.0200602	-0.055186	-0.00212	-0.00105	0.0239461	0.0497029
-47.596	-0.0395305	-0.0374553	-0.0200602	-0.055186	-0.00212	-0.00856	0.0239461	0.0497029
-47.496	-0.0440471	-0.0374553	-0.0163066	-0.0592448	-0.00212	-0.012614	0.0239461	0.0497029
-47.396	-0.058909	-0.0415141	-0.0194497	-0.0628457	0.00524	-0.0162149	0.0201924	0.0456441
-47.296	-0.0551555	-0.0451152	-0.00489	-0.0590922	-0.00587	-0.00465	0.0240987	0.042043
-47.196	-0.0577596	-0.0340068	-0.0187581	-0.0538839	-0.00212	-0.00725	0.0356649	0.0457967
-47.096	-0.0616657	-0.0478719	-0.0109455	-0.05779	-0.00472	-0.0111591	0.024943	0.0431925
-46.996	-0.0615133	-0.0517782	-0.0110982	-0.0576375	-0.00863	-0.0114644	0.0213419	0.0392863
-46.896	-0.0499471	-0.0399068	-0.0187581	-0.0577901	-0.000356	-0.022878	0.0214945	0.0394389
-46.796	-0.0502523	-0.0403646	-0.0187581	-0.0460714	0.007	-0.022878	0.0213419	0.0392863
-46.696	-0.0720825	-0.0478719	-0.0213623	-0.0486755	0.007	-0.0250244	0.0213419	0.0392863
-46.596	-0.0759885	-0.0504761	-0.0174558	-0.0525815	0.0161133	-0.0176694	0.0187378	0.0484009
-46.496	-0.0745341	-0.0543822	-0.0160014	-0.0511271	0.011902	-0.016215	0.0260927	0.0444948
-46.396	-0.0789488	-0.0451152	-0.0204161	-0.0550841	0.00585	-0.0206297	0.0162862	0.0537618
-46.296	-0.0878601	-0.0490723	-0.0293274	-0.0527344	0.0022	-0.0178223	0.0123291	0.0493469
-46.196	-0.0949097	-0.0464172	-0.0368347	-0.0602417	0.0117493	-0.0253296	0.0142212	0.0404358
-46.096	-0.0686342	-0.0464172	-0.0330812	-0.0564882	-0.00327	-0.0215761	0.00327	0.0329285
-45.996	-0.079895	-0.0426636	-0.0330811	-0.056488	0.000488	-0.0220337	0.00671	0.036377
-45.896	-0.0759886	-0.0429688	-0.0369872	-0.0525816	0.0083	-0.0293883	-0.000793	0.0288696
-45.796	-0.0746867	-0.0543823	-0.0356852	-0.0512797	0.00439	-0.0280864	-0.0047	0.0249634
-45.696	-0.0811971	-0.0527751	-0.0421956	-0.0465291	0.00524	-0.0349019	0.00832	0.0375264
-45.596	-0.0851032	-0.0520833	-0.034383	-0.0616962	-0.0125326	-0.0463154	0.00181	0.019755
-45.496	-0.0851034	-0.0634969	-0.0343831	-0.0620016	-0.00472	-0.0463155	-0.00255	0.0158488
-45.396	-0.0759887	-0.0634969	-0.0369872	-0.0721129	-0.00472	-0.0372008	-0.0138143	0.0236613
-45.296	-0.0759888	-0.0665588	-0.0374451	-0.072113	-0.00763	-0.0372009	-0.0164185	0.0210571
-45.196	-0.0803528	-0.0778198	-0.0526123	-0.0643005	-0.0151367	-0.0411072	-0.0167236	0.0210571
-45.096	-0.0955199	-0.0812683	-0.0487059	-0.0682066	-0.00778	-0.0450133	-0.0164185	0.0168457
-44.996	-0.0878601	-0.0739136	-0.0488586	-0.0606995	-0.0229492	-0.0453186	-0.0207825	0.0171509
-44.896	-0.0915123	-0.073761	-0.0525108	-0.0684105	-0.0227966	-0.0527245	-0.0318909	0.0168457
-44.796	-0.0940654	-0.0703635	-0.0550639	-0.0784709	-0.0193991	-0.0555827	-0.0280356	0.00944
-44.696	-0.0782878	-0.0841777	-0.0510051	-0.074412	-0.0254008	-0.0590312	-0.0305888	0.00689
-44.596	-0.0745851	-0.0687053	-0.0355836	-0.0707094	-0.021342	-0.0553285	-0.0268351	0.0106404
-44.496	-0.0640666	-0.0725098	-0.0367839	-0.0719096	-0.0179443	-0.0569865	-0.0306396	0.0146484
-44.396	-0.062968	-0.0737101	-0.036143	-0.0590923	-0.026652	-0.0671489	-0.0322978	0.0134481
-44.296	-0.0580648	-0.0726115	-0.0420431	-0.0615438	-0.0255534	-0.0696004	-0.0346476	0.0140889
-44.196	-0.0655721	-0.0750631	-0.0382894	-0.0577901	-0.028005	-0.0580343	-0.0370992	0.000376
-44.096	-0.0652668	-0.0713094	-0.0382892	-0.0501301	-0.0242513	-0.0580341	-0.0336507	0.00413
-43.996	-0.0578613	-0.0714619	-0.0263672	-0.0536804	-0.012685	-0.0578308	-0.0405475	0.00444
-43.896	-0.0524495	-0.0750122	-0.0251668	-0.05248	-0.0162354	-0.0570882	-0.0256348	0.023407
-43.796	-0.0499471	-0.0738118	-0.0226644	-0.0499776	-0.0150349	-0.054128	-0.0319417	0.0130413
-43.696	-0.0444336	-0.0713094	-0.0254211	-0.0405579	-0.0125326	-0.056427	-0.0294393	0.0158488
-43.596	-0.0369267	-0.0657959	-0.0291752	-0.0330509	-0.0148315	-0.0492252	-0.0317383	0.013092
-43.496	-0.0398356	-0.0585938	-0.0316264	-0.0276896	-0.00763	-0.0591838	-0.0246888	0.00934
-43.396	-0.0473431	-0.0685527	-0.0281781	-0.0239361	-0.00978	-0.0437115	-0.0384013	0.0186055
-43.296	-0.0354207	-0.0652568	-0.023763	-0.024526	-0.00602	-0.0435079	-0.0351054	0.022054
-43.196	-0.0303141	-0.0763143	-0.0186564	-0.0264384	-0.00582	-0.0310466	-0.0461629	0.0147502
-43.096	-0.0276592	-0.059489	-0.0164593	-0.0237835	-0.000712	-0.0396526	-0.0410563	0.0311177
-42.996	-0.0162455	-0.0568339	-0.0233561	-0.0203349	0.00149	-0.0357463	-0.0387065	0.0225118
-42.896	-0.0237527	-0.0529277	-0.0125528	-0.019877	-0.00587	-0.0244851	-0.0423076	0.0261129
-42.796	-0.0245158	-0.0415139	-0.0241191	-0.0204875	0.00585	-0.0360515	-0.0423074	0.0264182
-42.696	-0.0299581	-0.0493266	-0.0225118	-0.0338949	0.00554	-0.034139	-0.030894	0.0256551
-42.596	-0.018596	-0.0556844	-0.018657	-0.0229905	-0.000356	-0.0230821	-0.0489706	0.00849
-42.496	-0.0226034	-0.0477704	-0.0231222	-0.0382589	0.0110065	-0.0345968	-0.0371502	0.0311176
-42.396	-0.0226034	-0.0517782	-0.0226644	-0.0307516	0.007	-0.0345968	-0.0414632	0.0158488
-42.296	-0.0225016	-0.0517782	-0.0225627	-0.0381572	0.014506	-0.0227763	-0.0489706	0.0233561
-42.196	-0.0201518	-0.0516765	-0.0277202	-0.0433146	0.0071	-0.0283915	-0.0488688	0.0159505
-42.096	-0.0118815	-0.0572917	-0.0241191	-0.0397136	0.00194	-0.0358989	-0.0544841	0.022054
-41.996	-0.00473	-0.0530801	-0.0199585	-0.0433655	0.0172629	-0.0279846	-0.0616861	0.0145468
-41.896	-0.00177	-0.045166	-0.0174561	-0.0411683	0.0136108	-0.02594	-0.0540771	0.0146484
-41.796	-0.00412	-0.0426636	-0.0198059	-0.0397644	0.0158081	-0.039093	-0.0515747	0.0166931
-41.696	-0.000926	-0.0454712	-0.0164592	-0.0473735	0.0137634	-0.0246379	-0.0539246	0.0105896
-41.596	-0.00552	-0.0530803	-0.0133972	-0.0485229	0.0169576	-0.0253296	-0.0505778	0.0184529
-41.496	-0.00848	-0.0542297	-0.0160522	-0.0514832	0.00455	-0.0279846	-0.0596924	0.0168457
-41.396	-0.0120851	-0.0454712	-0.0126039	-0.0472719	0.0136108	-0.0240785	-0.0736084	0.0146484
-41.296	-0.00958	-0.0490723	-0.0213623	-0.0452271	0.0175171	-0.0218811	-0.0697021	0.0182495
-41.196	-0.0169881	-0.0465698	-0.0290731	-0.0638936	0.0200195	-0.036794	-0.0593872	0.0210571
-41.096	-0.00698	-0.0544332	-0.0187585	-0.054342	0.0121562	-0.0194299	-0.0746053	0.0131938
-40.996	0.00469	-0.0556844	-0.018809	-0.0655009	0.0109049	-0.0302836	-0.0570882	0.0119425
-40.896	-0.000366	-0.0552775	-0.0121462	-0.0668032	0.0110067	-0.0123599	-0.0641887	0.0118917
-40.796	0.00193	-0.0493774	-0.00985	-0.0646566	0.0097	-0.00976	-0.0579834	0.00684
-40.696	0.00505	-0.0542806	-0.0145467	-0.0734151	0.0235697	-0.00725	-0.055837	0.00913
-40.596	0.00689	-0.0519308	-0.0127056	-0.0669048	0.0151164	-0.0012	-0.0642904	0.016154
-40.496	-0.00152	-0.0608928	-0.00939	-0.0640462	0.0171102	-0.0096	-0.0619914	0.00628
-40.396	-0.000468	-0.0580343	-0.00834	-0.0629985	0.0202738	-0.00856	-0.0591329	0.00929
-40.296	-0.000315	-0.0494792	-0.000682	-0.0633036	0.0213216	-0.0084	-0.0463664	0.00283
-40.196	0.0154114	-0.0572917	-0.00418	-0.0705566	0.0214742	0.00296	-0.0462138	0.00252
-40.096	0.0100507	-0.0645447	-0.01	-0.0684099	0.0250244	-0.0136614	-0.0426636	0.00308
-39.996	0.0165609	-0.0586445	-0.00273	-0.069102	0.0084	-0.00685	-0.0592854	-0.00258
-39.896	0.0127055	-0.06309	0.000926	-0.06545	0.0266317	-0.0035	-0.0527751	-0.00328
-39.796	0.0165609	-0.0594379	0.00432	-0.0503337	0.0227764	0.00457	-0.0566303	0.0116375
-39.696	0.0149536	-0.0477702	-0.00058	-0.0627441	0.0261739	0.00342	-0.0454203	0.00423
-39.596	0.0179136	-0.0375061	-0.00168	-0.0566409	0.0137634	0.0176389	-0.0464172	0.00278
-39.496	0.0218201	-0.0386047	0.00223	-0.0606995	0.0279846	0.0210876	-0.0475159	0.00168
-39.396	0.0217692	-0.0351563	0.00218	-0.0720113	0.0318909	0.00978	-0.0440674	0.00513
-39.296	0.0243734	-0.0347494	0.0160421	-0.0694072	0.0313822	0.0237935	-0.0553792	-0.00618
-39.196	0.0243734	-0.0324504	0.00448	-0.0615947	0.0227254	0.0162862	-0.0449626	-0.00358
-39.096	0.0268757	-0.0321452	0.00728	-0.0595501	0.034139	0.0187885	-0.0449626	0.00423
-38.996	0.0245768	-0.0301005	0.00453	-0.0613912	0.0291341	0.0160319	-0.0307414	0.00628
-38.896	0.0322364	-0.0436605	0.0126441	-0.0540368	0.0268351	0.020243	-0.0333456	0.00413
-38.796	0.0477091	-0.0360006	0.0160929	-0.0577901	0.0418498	0.023997	-0.033193	0.00428
-38.696	0.0435994	-0.0325521	0.00432	-0.0498759	0.0343424	0.0319112	-0.0298971	0.00804
-38.596	0.0348409	-0.0321452	-0.000376	-0.0515848	0.0302327	0.0303549	-0.0332438	0.00377
-38.496	0.0388489	-0.0260417	0.0148926	-0.0513306	0.0327352	0.0263977	-0.0349528	-0.000926
-38.396	0.0382385	-0.0332947	0.00348	-0.0589905	0.0254822	0.0267029	-0.042511	0.00278
-38.296	0.0269775	-0.033905	0.00317	-0.0589905	0.0253296	0.0267029	-0.0423584	0.00684
-38.196	0.0297852	-0.0337524	0.0101929	-0.0566406	0.0250244	0.0295105	-0.0428162	0.00638
-38.096	0.0335387	-0.0384521	0.0139464	-0.0524293	0.0315857	0.0406188	-0.0512695	-0.00208
-37.996	0.0349426	-0.0346985	0.0227051	-0.0513306	0.0240784	0.0307617	-0.0361023	0.00168
-37.896	0.0394386	-0.0332947	0.0160926	-0.0460717	0.0329895	0.0357154	-0.0422058	0.00308
-37.796	0.025828	-0.0205283	0.00624	-0.048879	0.0299783	0.0333659	-0.0372519	0.00804
-37.696	0.0297343	-0.0233358	0.0218607	-0.0562337	0.0280863	0.0372721	-0.0400594	0.0171
-37.596	0.0320839	-0.0189718	0.0242104	-0.0543419	0.0319926	0.0510353	-0.0396017	0.0130412
-37.496	0.0284831	-0.0169272	0.0279643	-0.057485	0.041697	0.0399272	-0.0372519	0.00413
-37.396	0.0360917	-0.0280355	0.0243119	-0.0501815	0.0265299	0.0475358	-0.0411581	0.000529
-37.296	0.0321859	-0.0208843	0.0318197	-0.0615947	0.0383503	0.04363	-0.0297954	0.00768
-37.196	0.0310364	-0.0360514	0.0227051	-0.0627441	0.0344442	0.0498352	-0.0566813	-0.00749
-37.096	0.0348408	-0.0293884	0.0152485	-0.0589397	0.0328369	0.0420735	-0.0461121	-0.000824
-36.996	0.0356852	-0.0255839	0.0160929	-0.0582479	0.0328878	0.0357157	-0.0423075	0.00268
-36.896	0.0246279	-0.0247396	0.0128481	-0.0730589	0.0265299	0.0321658	-0.0414632	-0.00368
-36.796	0.0336914	-0.0362548	0.0219116	-0.0561829	0.0225221	0.0407715	-0.0447082	-0.00723
-36.696	0.0385946	-0.0384521	0.026357	-0.0515849	0.0203247	0.0344137	-0.0356445	0.00183
-36.596	0.0348412	-0.0221354	0.0230614	-0.0628456	0.0252279	0.0306603	-0.0190226	0.00673
-36.496	0.03479	-0.0333963	0.0230103	-0.051178	0.0328879	0.0306091	-0.0232339	0.00252
-36.396	0.0335898	-0.0334473	0.0213523	-0.052836	0.0248718	0.0291037	-0.0350037	-0.00879
-36.296	0.0359904	-0.0351053	0.0124919	-0.0616964	0.0202231	0.023997	-0.0391946	0.00142
-36.196	0.0335388	-0.0322469	0.0178528	-0.0566406	0.0226237	0.0210876	-0.0255331	-0.00368
-36.096	0.0375977	-0.0351563	0.0216064	-0.0483704	0.0198669	0.0138855	-0.0167236	-0.00613
-35.996	0.0408427	-0.0423582	0.0178019	-0.0451253	0.0281374	0.0175883	-0.0239256	-0.00208
-35.896	0.0255739	-0.0386556	0.0255128	-0.0603941	0.03184	0.0132753	-0.0085	0.00944
-35.796	0.0257263	-0.0348511	0.0252075	-0.0485229	0.0273743	0.0176392	-0.0125122	0.00543
-35.696	0.0266724	-0.0346985	0.0151978	-0.0394592	0.0162659	0.0184326	-0.00455	-0.00269
-35.596	0.0179138	-0.0334473	0.0139465	-0.0407105	0.0170593	0.00592	-0.0036	-0.0126953
-35.496	0.0153096	-0.0346986	0.0113424	-0.0433146	0.00424	0.00332	-0.0123597	-0.00613
-35.396	0.0191649	-0.0373027	0.0151976	-0.0394594	0.00585	0.00671	-0.00325	-0.00874
-35.296	0.0217692	-0.0334473	0.0178019	-0.0368551	0.00925	0.00633	0.00061	-0.00488
-35.196	0.0242716	-0.0311483	0.0242106	-0.0304464	0.00059	0.0118205	0.00321	-0.00228
-35.096	0.0244241	-0.0439657	0.0243631	-0.0305991	0.00279	0.000712	-0.00255	-0.00759
-34.996	0.0220744	-0.0320945	0.0220133	-0.0326436	-0.00457	0.00978	-0.00585	-0.00774
-34.896	0.0294796	-0.0344442	0.0291134	-0.0256962	-0.00692	0.00967	-0.0082	-0.0175985
-34.796	0.0269775	-0.0270387	0.019104	-0.0394592	0.000488	0.00717	-0.0011	0.00153
-34.696	0.031779	-0.0221863	0.0243632	-0.0342	-0.00201	0.0124308	0.00061	-0.000977
-34.596	0.0216674	-0.0281881	0.0255127	-0.0213318	0.00279	0.0135803	0.00587	0.00428
-34.496	0.0140584	-0.0270386	0.0257161	-0.0289408	0.00439	0.00597	0.00702	0.00543
-34.396	0.0161537	-0.0349528	0.0281166	-0.0269981	-0.00321	0.00837	-0.00105	-0.00218
-34.296	0.00489	-0.0283408	0.0243632	-0.0342	-0.000814	0.00416	-0.00991	0.00804
-34.196	0.00604	-0.0320943	0.0250549	-0.0333557	-0.00487	-0.00595	-0.0136617	0.00382
-34.096	0.0062	-0.0309448	0.0139467	-0.0407103	-0.0112305	0.00201	-0.0125122	-0.00629
-33.996	0.00959	-0.0307921	0.0178019	-0.0251363	-0.0115355	-0.00194	-0.0123595	-0.00613
-33.896	-0.00162	-0.0269369	0.0178528	-0.0250854	-0.0189413	-0.00189	-0.0085	-0.00228
-33.796	0.00214	-0.026886	0.0216064	-0.0213318	-0.0188904	0.00967	-0.00845	-0.00223
-33.696	-0.00568	-0.0235901	0.0137939	-0.0291443	-0.00778	0.00186	-0.0047	0.00153
-33.596	-0.00542	-0.0426636	0.0140482	-0.0293478	-0.0268555	0.00212	-0.0125122	-0.00629
-33.496	-0.00292	-0.0424093	0.0165507	-0.0381063	-0.0266012	0.00508	-0.0122579	-0.00634
-33.396	-0.00192	-0.0320943	0.00974	-0.0374146	-0.0240987	0.0168762	-0.00976	0.000376
-33.296	0.00599	-0.0389099	0.00639	-0.0482686	-0.0231018	0.00227	-0.00876	0.00137
-33.196	0.00444	-0.0344442	0.0163981	-0.0382589	-0.0267538	0.0122782	-0.00429	-0.00197
-33.096	-0.00683	-0.0244344	0.0204571	-0.0420124	-0.0242513	0.00898	-0.0021	0.00804
-32.996	-0.00568	-0.0284933	0.0137939	-0.040863	-0.028005	0.0213928	-0.00585	0.00382
-32.896	-0.00958	-0.0348511	0.00989	-0.0447692	-0.0268555	0.0174866	0.00311	-0.00629
-32.796	-0.0126445	-0.0387574	0.00728	-0.0473735	-0.0307618	0.0148824	-0.0011	-0.00238
-32.696	-0.024058	-0.0418193	0.00683	-0.047526	-0.0333659	0.00692	-0.010905	-0.00498
-32.596	-0.027659	-0.0532328	-0.00428	-0.051127	-0.0335185	0.00332	-0.00386	-0.00514
-32.496	-0.0239054	-0.0568339	-0.000987	-0.0478312	-0.0371196	0.00738	-0.0146586	-0.00874
-32.396	-0.0281167	-0.0530802	-0.0161538	-0.0629983	-0.0333659	0.0106711	-0.0037	-0.00498
-32.296	-0.0356242	-0.0452677	-0.016154	-0.0629985	-0.0372721	0.00316	-0.0151164	-0.00889
-32.196	-0.0393779	-0.0452677	-0.0120951	-0.0667521	-0.0372721	-0.00059	-0.0034	-0.00889
-32.096	-0.0395304	-0.0490214	-0.0122477	-0.0669047	-0.0297648	-0.000743	-0.00715	-0.000926
-31.996	-0.0424906	-0.049174	-0.0225627	-0.0694072	-0.0411784	-0.00325	-0.0073	-0.00108
-31.896	-0.0570473	-0.0519816	-0.0188088	-0.0731606	-0.0436808	-0.007	-0.00981	-0.00358
-31.796	-0.0399882	-0.0629373	-0.0197551	-0.0669047	-0.0474344	-0.000743	-0.0135599	-0.00733
-31.696	-0.0395304	-0.049174	-0.0125529	-0.0669047	-0.0411784	-0.000743	-0.0073	-0.00108
-31.596	-0.0395813	-0.0494792	-0.0198059	-0.0549317	-0.0414836	-0.000488	-0.0073	-0.00154
-31.496	-0.0447388	-0.0450134	-0.0174561	-0.0525818	-0.0487366	0.00186	-0.00705	-0.000824
-31.396	-0.0446371	-0.0426636	-0.0173543	-0.0524801	-0.0463867	0.00196	0.00702	0.00153
-31.296	-0.0421346	-0.0425619	-0.0145467	-0.0499776	-0.046285	0.00447	0.00712	0.00163
-31.196	-0.0369263	-0.0400594	-0.00995	-0.052887	-0.0442403	0.00186	0.00962	0.00413
-31.096	-0.0343224	-0.0431213	-0.0148522	-0.0499779	-0.0581055	0.012278	0.00702	0.00903
-30.996	-0.0412903	-0.0517783	-0.0213623	-0.056488	-0.047689	0.00577	0.0174356	-0.00368
-30.896	-0.0523987	-0.0504761	-0.0212097	-0.0563354	-0.0541992	0.00592	0.0104675	-0.00238
-30.796	-0.0484924	-0.0503235	-0.00558	-0.0524292	-0.0423279	0.0215454	-0.000183	-0.00223
-30.696	-0.0473429	-0.0464172	-0.00444	-0.0512797	-0.0387268	0.0226949	0.0145264	0.00168
-30.596	-0.0471902	-0.0452677	-0.00428	-0.051127	-0.0450846	0.0228476	0.00441	0.00283
-30.496	-0.0473938	-0.045115	-0.00449	-0.0517883	-0.0449319	0.022644	0.00503	0.00298
-30.396	-0.048645	-0.0457764	-0.00574	-0.0643005	-0.0455933	0.0213929	0.015625	0.00278
-30.296	-0.0487976	-0.0582886	-0.00604	-0.0641479	-0.0581055	0.0215454	0.00311	0.00153
-30.196	-0.0408834	-0.0464172	-0.0136007	-0.0604452	-0.0579529	0.0252482	0.00327	0.00168
-30.096	-0.0419818	-0.0430196	-0.0146991	-0.0615436	-0.0542501	0.0241498	0.00697	0.00538
-29.996	-0.0406799	-0.0516254	-0.0133972	-0.0602417	-0.0553486	0.0254517	0.00587	0.00383
-29.896	-0.0265099	-0.042511	-0.0075	-0.0538842	-0.0543518	0.0318092	0.00687	-0.00613
-29.796	-0.0369263	-0.036611	-0.0135498	-0.056488	-0.0555014	0.0292053	0.00572	0.0119424
-29.696	-0.0288595	-0.0504761	-0.0136007	-0.0562337	-0.0581055	0.0294596	0.0143738	0.00934
-29.596	-0.0225019	-0.0505269	-0.0144452	-0.0498761	-0.0578512	0.0358172	0.00337	0.00959
-29.496	-0.0201009	-0.0516764	0.00688	-0.0477804	-0.0441386	0.0382182	0.0175374	0.0156453
-29.396	-0.0178524	-0.037557	-0.00964	-0.0643002	-0.0529989	0.0292057	0.0199381	0.0183512
-29.296	-0.0290121	-0.0465698	-0.00954	-0.0524801	-0.0620117	0.029307	0.0109253	0.00153
-29.196	-0.0266113	-0.0469259	-0.00714	-0.0500793	-0.0501913	0.03125	0.011027	0.00944
-29.096	-0.0330198	-0.0557861	-0.0140073	-0.0564878	-0.0482483	0.0252993	0.0134277	0.00357
-28.996	-0.0328674	-0.0543823	-0.0173035	-0.0567932	-0.065918	0.0254517	0.00656	-0.00629
-28.896	-0.0291139	-0.0542297	-0.01355	-0.0564882	-0.0657654	0.0292052	-0.00455	-0.00644
-28.796	-0.0291138	-0.0504761	-0.0135498	-0.056488	-0.0620117	0.0292053	-0.000793	-0.0101929
-28.696	-0.0291138	-0.0504761	-0.0135498	-0.0643005	-0.0620117	0.0289001	-0.000793	-0.0101929
-28.596	-0.0291138	-0.0507813	-0.013855	-0.0643005	-0.0505981	0.0213928	0.0106201	-0.0101929
-28.496	-0.0239054	-0.0465698	-0.0239665	-0.0669047	-0.0581055	0.0187887	0.00311	-0.0106506
-28.396	-0.0213014	-0.049174	-0.00964	-0.0643006	-0.0607096	0.0213927	0.000814	-0.0245158
-28.296	-0.0213013	-0.0465698	-0.0101013	-0.0647583	-0.0581055	0.0213928	0.0109253	-0.0219116
-28.196	-0.0211996	-0.0470276	-0.0212606	-0.0759176	-0.0581055	0.0214945	0.0109253	-0.0219116
-28.096	-0.019155	-0.0581869	-0.0187582	-0.0734152	-0.0580038	0.0239969	0.0185343	-0.0218099
-27.996	-0.0186971	-0.0478719	-0.00704	-0.0734151	-0.0476888	0.0235392	0.0135294	-0.00759
-27.896	-0.0186971	-0.0478719	0.000468	-0.0737203	-0.0481466	0.0200907	0.0135294	-0.0196126
-27.796	-0.0186971	-0.0478719	-0.00704	-0.0734151	-0.0594076	0.0197856	0.0247904	-0.0154012
-27.696	-0.0224508	-0.0483297	-0.0107931	-0.0771688	-0.0594076	0.00852	0.0135294	-0.02712
-27.596	-0.00698	-0.0516256	-0.00704	-0.0734151	-0.0631612	0.0122782	0.00978	-0.0196126
-27.496	-0.00297	-0.0478718	-0.00303	-0.0694072	-0.0594074	0.0158284	0.0135296	-0.0271198
-27.396	-0.00437	-0.0438639	-0.00489	-0.0590921	-0.0436808	0.00316	0.0172323	-0.023112
-27.296	-0.00437	-0.0452677	-0.016154	-0.05955	-0.0571086	0.0148824	0.00832	-0.0245158
-27.196	0.00313	-0.0452677	-0.016154	-0.070811	-0.0646159	0.0145772	0.00832	-0.0245158
-27.096	-0.00437	-0.0338542	-0.00444	-0.0629986	-0.0646159	0.0144245	0.00832	-0.0249736
-26.996	-0.00667	-0.0413616	-0.00673	-0.0652975	-0.064616	0.000865	0.0161335	-0.0362346
-26.896	0.000834	-0.0436605	0.000773	-0.0463768	-0.0673726	0.00837	0.0138346	-0.0385335
-26.796	0.000834	-0.035848	0.000773	-0.0538839	-0.0711263	0.00837	0.0213419	-0.0313314
-26.696	0.0125529	-0.0283407	0.00859	-0.0538839	-0.0711263	0.00837	0.0208842	-0.0388387
-26.596	0.0129091	-0.0283407	0.00894	-0.0535277	-0.0711263	0.0199891	0.00962	-0.0388387
-26.496	0.0216675	-0.0279845	0.0177002	-0.0447693	-0.0590514	0.0174866	0.00998	-0.0384825
-26.396	0.0268759	-0.0117188	0.0150961	-0.0473734	-0.050293	0.0145773	0.0187378	-0.0297241
-26.296	0.0268758	-0.0296427	0.015096	-0.0473735	-0.0646159	0.0148824	0.0161336	-0.0323283
-26.196	0.0271301	-0.0218302	0.0153503	-0.0475769	-0.0528971	0.0151367	0.0278524	-0.0323283
-26.096	0.03599	-0.0215759	0.0242103	-0.049978	-0.0526428	0.0239966	0.0163879	-0.032074
-25.996	0.0333862	-0.0127157	0.0216064	-0.0525818	-0.0437826	0.0213928	0.0369669	-0.0236715
-25.896	0.0333862	-0.0036	0.0211487	-0.0450745	-0.0581055	0.0326538	0.0340576	-0.0375366
-25.796	0.0372925	-0.00406	0.0137939	-0.0486755	-0.0581055	0.0252991	0.0265503	-0.0378418
-25.696	0.0374451	-0.0114136	0.0256653	-0.0485229	-0.0541992	0.0251465	0.0417175	-0.0414429
-25.596	0.0372925	-0.011261	0.0137939	-0.0486755	-0.0540466	0.0174866	0.0306091	-0.0339355
-25.496	0.0372925	-0.0114136	0.0255127	-0.0486755	-0.0541992	0.0174866	0.0304565	-0.0453491
-25.396	0.0369365	-0.0036	0.0253093	-0.036855	-0.0545044	0.0249431	0.0378113	-0.0453491
-25.296	0.0242716	-0.0035	0.00468	-0.0387166	-0.0619099	0.0122782	0.0263469	-0.0455525
-25.196	0.0203654	-0.0049	0.000773	-0.0534261	-0.0633138	0.00807	0.0174357	-0.0544637
-25.096	0.0203146	-0.00881	0.00103	-0.0423685	-0.0672201	0.000814	0.0135294	-0.05837
-24.996	0.0163574	-0.00856	0.00458	-0.0500793	-0.0674235	0.015625	0.013326	-0.0468546
-24.896	0.0256755	-0.005	0.00218	-0.041219	-0.0751343	0.00196	0.00562	-0.0545654
-24.796	0.0283305	-0.00741	0.00437	-0.049825	-0.077535	0.00462	0.00291	-0.0569662
-24.696	0.0320841	-0.00506	0.00859	-0.0385641	-0.07488	0.00791	-0.00194	-0.0547689
-24.596	0.0317282	-0.00881	0.00838	-0.0459695	-0.0711263	-0.00324	0.00181	-0.0625814
-24.496	0.0229696	-0.00871	0.00338	-0.0434672	-0.0710245	0.010671	0.0136313	-0.0699869
-24.396	0.0190635	-0.00621	0.00683	-0.0473733	-0.0685221	-0.000742	0.0156759	-0.0674845
-24.296	0.0189107	-0.0101115	-0.00428	-0.0476786	-0.0724284	-0.00059	0.000509	-0.0713908
-24.196	0.0229696	-0.0104167	-0.000529	-0.055186	-0.0722758	0.0109762	0.00847	-0.0712382
-24.096	0.0187583	-0.00621	-0.00428	-0.0475259	-0.0685221	0.00722	0.0119222	-0.0679423
-23.996	0.00745	-0.00996	-0.00433	-0.0550842	-0.0722758	0.00671	0.000661	-0.0832621
-23.896	0.0075	-0.0100098	-0.00459	-0.0472207	-0.0723267	-0.0045	0.000153	-0.0908203
-23.796	0.0112508	-0.00996	-0.0088	-0.043925	-0.0605569	-0.00105	-0.0110574	-0.0907693
-23.696	0.0112508	-0.00621	-0.0200602	-0.055186	-0.0568034	0.00316	-0.00761	-0.0874736
-23.596	0.00875	-0.00651	-0.0225626	-0.0576883	-0.0568034	0.000661	-0.0151164	-0.0987345
-23.496	0.0140076	-0.00871	-0.00558	-0.0527344	-0.0593058	0.00546	-0.0059	-0.0895182
-23.396	0.0153095	-0.00345	-0.00428	-0.0589398	-0.0543518	0.00377	-0.0011	-0.084259
-23.296	0.0240682	-0.0026	-0.00724	-0.0498759	-0.060252	0.0119222	-0.0110577	-0.0829571
-23.196	0.0075	-0.0048	-0.0120951	-0.0476786	-0.0557048	0.00332	-0.0137126	-0.0859172
-23.096	0.0225116	-0.00245	-0.00834	-0.0551861	-0.0605571	0.00676	-0.0115153	-0.0907695
-22.996	0.011912	-0.00621	-0.0086	-0.0549825	-0.0568034	-0.000539	-0.0190226	-0.0874736
-22.896	0.0283304	-0.006	-0.0146994	-0.0501303	-0.0492452	0.00416	-0.0191244	-0.0985311
-22.796	0.031779	-0.000844	-0.0107931	-0.0537313	-0.0553486	-0.00319	-0.0141193	-0.0933735
-22.696	0.0204671	0.0108744	-0.0108439	-0.0537822	-0.0514425	0.00847	-0.0214742	-0.0894674
-22.596	0.023122	0.0103658	-0.00819	-0.0511272	-0.0514933	0.0111286	-0.0218302	-0.0898234
-22.496	0.0267232	0.0013	-0.00413	-0.0470683	-0.0488383	0.0148824	-0.0149638	-0.0946757
-22.396	0.0229696	0.00582	-0.00444	-0.0473734	-0.0447795	0.00661	-0.010905	-0.0906169
-22.296	0.0202637	0.00551	-0.00729	-0.0497742	-0.0455424	0.000763	-0.0116679	-0.0913798
-22.196	0.0178629	0.00281	-0.0134481	-0.0451253	-0.0592041	0.00587	-0.0253296	-0.105042
-22.096	0.0206706	0.000407	-0.0106404	-0.0535787	-0.0540975	0.00868	-0.0205282	-0.0999349
-21.996	0.0203654	0.00276	-0.00313	-0.0382589	-0.0512897	0.0274455	-0.0174152	-0.0893146
-21.896	0.0179139	-0.000997	-0.00589	-0.0407104	-0.0440877	0.013733	0.00135	-0.0818075
-21.796	0.0178629	-0.00345	-0.0134481	-0.0403036	-0.0423279	0.0133769	-0.0123596	-0.084259
-21.696	0.0200094	-0.0038	-0.00303	-0.0264384	-0.0428365	0.00847	-0.0127157	-0.0843099
-21.596	0.0114033	-0.00871	-0.000376	-0.0242412	-0.0514933	0.0111286	-0.0176188	-0.0817057
-21.496	0.0152588	-0.00605	0.00302	-0.0316467	-0.0488383	0.0149841	-0.0149638	-0.0790507
-21.396	0.0151571	-0.0022	-0.00865	-0.0317485	-0.0567017	0.0148824	0.00061	-0.0751953
-21.296	0.0150045	-0.00276	-0.00428	-0.0315959	-0.0568034	0.0153402	5.09e-05	-0.075297
-21.196	0.0112508	-0.0138652	-0.000529	-0.0278422	-0.0449321	0.026296	-0.0110575	-0.0751445
-21.096	0.0114034	0.00161	-0.000376	-0.0276896	-0.0407206	0.0189412	-0.0073	-0.0713908
-20.996	0.0146993	0.00878	0.00338	-0.023936	-0.0297648	0.0226949	-0.00715	-0.0712382
-20.896	-0.0108846	-0.00621	0.000773	-0.0265402	-0.0372721	0.0200907	0.00441	-0.0557658
-20.796	-0.0140788	-0.00881	-0.00288	-0.0301921	-0.0401816	0.015981	0.00135	-0.0583701
-20.696	0.00359	-0.0124613	0.00353	-0.0237834	-0.0513407	0.0228475	-0.01356	-0.0620219
-20.596	-0.000366	-0.00605	0.00739	-0.0194704	-0.0449321	0.0263976	0.00426	-0.0478007
-20.496	-0.000926	-0.0100098	0.00728	-0.00831	-0.0410767	0.0187887	0.00061	-0.0444031
-20.396	-0.0160928	-0.0023	0.00338	-0.0122171	-0.0411784	0.0148825	0.00786	-0.0557658
-20.296	-0.0161947	-0.0140177	0.0145365	-0.0123189	-0.0450846	0.0147807	-0.00761	-0.059672
-20.196	-0.0160929	-0.0141195	0.00338	-0.0122172	-0.0456441	0.00316	-0.0152181	-0.0600789
-20.096	-0.018697	-0.0140177	0.000773	-0.0148213	-0.0568034	0.0118206	-0.0034	-0.0674845
-19.996	-0.0190023	-0.0286458	0.000773	-0.0148214	-0.0515951	-0.0111593	-0.00646	-0.0700887
-19.896	-0.0300088	-0.0244344	-0.00303	-0.0186258	-0.0515951	-0.00355	-0.0177206	-0.0700887
-19.796	-0.0201009	-0.0282389	-0.000631	-0.016683	-0.0553996	-0.00866	-0.0215251	-0.0621745
-19.696	-0.0225016	-0.0258382	-0.00334	-0.0186259	-0.053304	-0.00325	-0.0113119	-0.0594686
-19.596	-0.0203045	-0.0282389	-0.000987	-0.0161235	-0.0636698	-0.00856	-0.0137126	-0.054362
-19.496	-0.0278117	-0.0261943	-0.0122477	-0.0165812	-0.0724284	-0.000743	0.000203	-0.0518595
-19.396	-0.0199992	-0.0296427	-0.0122477	-0.0278422	-0.0607096	-0.000743	-0.0073	-0.044047
-19.296	-0.0321757	-0.0301005	-0.016154	-0.0317485	-0.0607096	-0.00511	-0.00776	-0.044047
-19.196	-0.0434367	-0.0452677	-0.0164592	-0.0317485	-0.0646159	-0.0163676	-0.0233866	-0.0479533
-19.096	-0.0356242	-0.0452677	-0.0239665	-0.0312907	-0.0646159	-0.0163676	-0.0349528	-0.0482585
-18.996	-0.0457865	-0.0455729	-0.0142924	-0.0223796	-0.0646159	-0.0190226	-0.0424601	-0.044047
-18.896	-0.0320232	-0.0437113	-0.000376	-0.0155132	-0.055247	-0.0201214	-0.033549	-0.0468547
-18.796	-0.0392761	-0.0373025	0.00363	6.1e-05	-0.0492959	-0.0161133	-0.0387063	-0.0517068
-18.696	-0.0329183	-0.0332947	0.00999	0.013621	-0.0565491	-0.0102132	-0.0422058	-0.0401917
-18.596	-0.0333252	-0.0191244	0.00989	0.00601	-0.0504964	-0.0220337	-0.035848	-0.0413412
-18.496	-0.0444336	-0.0192261	0.00598	0.00195	-0.0581055	-0.0368958	-0.028595	-0.0414429
-18.396	-0.036825	-0.0228271	0.00562	-0.0017	-0.0621643	-0.0175684	-0.043457	-0.0450439
-18.296	-0.0381266	-0.0152182	-0.00694	0.00481	-0.0661216	-0.0191752	-0.0358481	-0.037435
-18.196	-0.0395304	-0.0165202	-0.0088	-0.0044	-0.0749308	-0.0280863	-0.0371501	-0.0270182
-18.096	-0.0399882	-0.017924	-0.0203654	-0.00486	-0.0767924	-0.0207316	-0.0466716	-0.0288798
-17.996	-0.0513509	-0.0183818	-0.020162	-0.00872	-0.0880534	-0.0320943	-0.0541789	-0.0401408
-17.896	-0.0590613	-0.0297445	-0.0283301	-0.0239356	-0.0884603	-0.0401099	-0.0464681	-0.0288289
-17.796	-0.0451457	-0.0377603	-0.0373942	-0.0214335	-0.103678	-0.0451152	-0.0546365	-0.0562235
-17.696	-0.055308	-0.0310466	-0.0475566	-0.0240885	-0.101176	-0.0360514	-0.0633952	-0.0649821
-17.596	-0.0620217	-0.0337016	-0.0425514	-0.0303444	-0.0964762	-0.0423073	-0.0663554	-0.0559184
-17.496	-0.0704753	-0.0404155	-0.0510051	-0.0279948	-0.113993	-0.0399577	-0.0801188	-0.0624797
-17.396	-0.0671795	-0.0488688	-0.0477093	-0.0242413	-0.111186	-0.0476177	-0.077769	-0.0671794
-17.296	-0.0746867	-0.0452677	-0.0552165	-0.0317485	-0.107585	-0.0476176	-0.0737101	-0.0635783
-17.196	-0.0663554	-0.0452677	-0.0551554	-0.0316874	-0.10789	-0.047404	-0.0737101	-0.0562236
-17.096	-0.0577599	-0.0447489	-0.0582787	-0.0226342	-0.115336	-0.0467736	-0.0731913	-0.0669657
-16.996	-0.0599569	-0.0364583	-0.0720418	-0.0251363	-0.118001	-0.0602315	-0.0650533	-0.047109
-16.896	-0.0459398	-0.0461629	-0.0655321	-0.0190843	-0.120656	-0.0462145	-0.0788167	-0.0608724
-16.796	-0.0470886	-0.0326031	-0.0588684	-0.0314941	-0.1179	-0.047821	-0.084483	-0.0543621
-16.696	-0.0476481	-0.0376587	-0.0594279	-0.0240885	-0.10733	-0.0591838	-0.0971985	-0.0559692
-16.596	-0.0511985	-0.0493266	-0.0626731	-0.0235801	-0.107432	-0.051168	-0.105265	-0.0598246
-16.496	-0.0461934	-0.0488178	-0.0500081	-0.0227865	-0.0919086	-0.0502218	-0.10851	-0.0593159
-16.396	-0.0497948	-0.035848	-0.0503136	-0.0268456	-0.0986226	-0.0505272	-0.107259	-0.0585225
-16.296	-0.0346781	-0.0281881	-0.0577189	-0.0345561	-0.102529	-0.0582377	-0.0999044	-0.0624288
-16.196	-0.0462443	-0.0243327	-0.0580241	-0.0420634	-0.106181	-0.065745	-0.103556	-0.054362
-16.096	-0.0430298	-0.0247905	-0.0630798	-0.0396118	-0.106639	-0.0632934	-0.104014	-0.0548197
-15.996	-0.03302	-0.033142	-0.0646362	-0.0411682	-0.11499	-0.0645447	-0.112366	-0.0631713
-15.896	-0.0372313	-0.0234375	-0.0685423	-0.0528868	-0.105286	-0.0686034	-0.102356	-0.0536194
-15.796	-0.0471293	-0.0346985	-0.0859477	-0.0624797	-0.116547	-0.0666301	-0.10611	-0.0689392
-15.696	-0.041982	-0.0217692	-0.0659383	-0.049825	-0.103617	-0.0544332	-0.104441	-0.0669657
-15.596	-0.0292154	-0.0203756	-0.0759988	-0.0369058	-0.102529	-0.0637307	-0.0917867	-0.0547689
-15.496	-0.029012	-0.0118508	-0.0724996	-0.0329488	-0.10853	-0.0297445	-0.0781045	-0.0645241
-15.396	-0.0213011	-0.0191244	-0.083557	-0.033203	-0.0892537	-0.041107	-0.067098	-0.0413411
-15.296	-0.0287577	-0.008	-0.0838114	-0.0370585	-0.0895079	-0.0485636	-0.0668944	-0.0411375
-15.196	-0.0243632	-0.0266825	-0.0864665	-0.0437724	-0.10026	-0.0441691	-0.0668437	-0.0410868
-15.096	-0.0234986	-0.0144755	-0.0743408	-0.0508728	-0.0846049	-0.0550232	-0.0619914	-0.0365397
-14.996	-0.0173442	-0.0253296	-0.068339	-0.0444132	-0.0837402	-0.0412089	-0.0620422	-0.0436401
-14.896	-0.018392	-0.0191752	-0.0731406	-0.0384116	-0.0772807	-0.0463156	-0.0668437	-0.0293681
-14.796	-0.0104777	-0.0202228	-0.0535075	-0.0420634	-0.070821	-0.0459086	-0.060384	-0.0229084
-14.696	0.00438	-0.00059	-0.0460002	-0.0303446	-0.0629069	-0.0384013	-0.0524699	-0.0154521
-14.596	-0.00803	0.00692	-0.0471498	-0.0314942	-0.0480448	-0.0400086	-0.0449626	-0.00749
-14.496	-0.00588	0.00577	-0.0445455	-0.02889	-0.0599977	-0.0482076	-0.0461122	-0.00864
-14.396	-0.0133363	0.00791	-0.0329286	-0.0250856	-0.0465902	-0.0331422	-0.0435079	-0.00603
-14.296	-0.00933	0.000458	-0.0289205	-0.0210775	-0.0423279	-0.0178731	-0.0475159	-0.00253
-14.196	-0.00718	0.00447	-0.0264689	-0.0186259	-0.0500387	-0.0266825	-0.0430501	-0.00603
-14.096	-0.000315	0.00692	-0.0238138	-0.0159708	-0.0358683	-0.0240275	-0.0293376	-0.00358
-13.996	0.00374	0.00957	-0.0200602	-0.011912	-0.0332132	-0.00825	-0.0263772	-0.000926
-13.896	0.00474	0.0136312	-0.0265707	-0.0113729	-0.0291545	-0.00725	-0.0265299	0.00268
-13.796	0.00214	0.0146281	-0.0291748	-0.025238	-0.0281576	-0.0101624	-0.025533	-0.00713
-13.696	-0.000824	0.0195313	-0.0316772	-0.019928	-0.0307617	-0.0198669	-0.0281372	0.00153
-13.596	-0.00933	0.00952	-0.0289205	-0.0171712	-0.0332642	-0.0096	-0.0306396	-0.000977
-13.496	0.00474	0.0122783	-0.0226644	-0.0109151	-0.0305073	-0.00365	-0.0278828	0.00132
-13.396	0.00494	0.0180766	-0.0224611	-0.011017	-0.0237935	-0.010956	-0.0216268	-0.00368
-13.296	0.00604	0.0187376	-0.00964	-0.00571	-0.0123293	-0.00986	-0.0331422	-0.00348
-13.196	0.00964	0.0198364	-0.00574	-0.0018	-0.0112305	0.00186	-0.0203247	-0.00238
-13.096	-0.00552	0.0237427	-0.0130916	-0.00915	-0.00732	-0.0058	-0.0164185	0.00153
-12.996	0.00995	0.0160829	-0.00183	0.00211	-0.014984	-0.00204	-0.0236205	-0.00613
-12.896	0.00995	0.0198364	-0.00183	0.00211	-0.0112305	-0.00204	-0.0207825	-0.00238
-12.796	0.00995	0.0198364	-0.00214	0.00211	-0.0107727	-0.00204	-0.0203247	-0.00238
-12.696	0.00995	0.0198364	-0.00964	0.00211	0.000488	-0.0025	-0.0320435	-0.00238
-12.596	0.0075	0.0198364	-0.0120949	-0.000651	3.05e-05	-0.0162148	-0.0320435	-0.00238
-12.496	0.0133972	0.0170798	-0.00574	0.00992	-0.0136819	-0.00986	-0.0344949	-0.00514
-12.396	-0.000468	0.0162354	-0.000529	0.00731	-0.00732	-0.0124612	-0.0281372	-0.00629
-12.296	-0.00322	0.0211385	-0.00329	-0.00762	-0.00993	-0.0152181	-0.0302836	-0.00889
-12.196	-0.00177	0.0183818	-0.00183	-0.00571	-0.0122274	-0.0137634	-0.0105184	-0.0116475
-12.096	-0.00782	0.0195313	-0.00834	-0.012217	0.000488	-0.0202736	-0.0203247	-0.0101929
-11.996	0.00344	0.00551	-0.00834	-0.023936	-0.00602	-0.0202738	-0.0263774	-0.0167033
-11.896	0.000834	0.00551	-0.0109455	-0.0148213	-0.00572	-0.0228779	-0.0268351	-0.0167033
-11.796	0.000834	0.00291	-0.0109456	-0.0148214	-0.000814	-0.022878	-0.0294393	-0.0193075
-11.696	-0.00307	0.00291	-0.00313	-0.0187276	-0.000814	-0.0267843	-0.0294393	-0.0193075
-11.596	-0.00744	-0.0127157	-0.018758	-0.0226337	-0.00472	-0.0306904	-0.0330404	-0.0232137
-11.496	-0.0147909	-0.00536	-0.0148519	-0.0304464	-0.00817	-0.0267843	-0.0297445	-0.0275777
-11.396	-0.0185444	-0.0127157	-0.0186054	-0.0341999	0.007	-0.018819	-0.0330404	-0.0227559
-11.296	-0.0147909	-0.0164693	-0.0148519	-0.0304464	-0.00893	-0.0150655	-0.017568	-0.0274251
-11.196	-0.0108846	-0.0127157	-0.0109456	-0.0148214	-0.0164388	-0.022878	-0.025533	-0.0349325
-11.096	-0.0102743	-0.0200704	-0.0107931	-0.0146688	-0.0120748	-0.0110067	-0.0216268	-0.0310262
-10.996	0.00474	-0.00866	-0.00704	-0.0109151	-0.000356	-0.00756	-0.0214742	-0.0308736
-10.896	0.00459	-0.0049	-0.00689	-0.0110677	0.0109049	-0.0149129	-0.0177205	-0.02712
-10.796	0.000834	-0.00551	-0.00313	-0.00731	0.0107524	-0.0111593	-0.0057	-0.0272725
-10.696	-0.0108846	-0.0200704	-0.00313	-0.0148214	0.007	-0.00335	0.00181	-0.0188497
-10.596	-0.0147907	-0.0166219	-0.00704	-0.0187275	0.007	-0.00725	0.00181	-0.00759
-10.496	-0.0108846	-0.0205282	-0.00313	-0.0148214	0.00309	-0.00335	-0.0021	-0.011495
-10.396	-0.0122884	-0.00881	-0.00454	-0.0162251	0.007	-0.00475	0.00181	-0.0193075
-10.296	-0.0147909	-0.010671	-0.00704	-0.0187276	0.00605	-0.00725	0.0116679	-0.00899
-10.196	-0.0108846	-0.0317891	-0.00313	-0.0148214	0.007	-0.00335	-0.0021	-0.0232137
-10.096	-0.0108846	-0.0166219	-0.00313	-0.0148214	0.0109049	0.00807	0.00181	-0.0193075
-9.996	-0.0108846	-0.0163167	0.00859	-0.0148214	0.0109049	0.000559	0.00181	-0.00759
-9.896	0.000834	-0.00881	0.00859	-0.0145162	0.0109049	0.000102	0.00181	-0.0193075
-9.796	0.00474	-0.00881	0.0129496	-0.0031	0.0109049	-0.0068	0.00962	-0.0193075
-9.696	0.00474	-0.00521	0.0124919	-0.0031	0.0148112	0.00447	0.0132243	-0.015096
-9.596	0.00474	-0.0127157	0.0124919	-0.0031	0.0148112	0.00447	0.00602	-0.00759
-9.496	0.00484	-0.0244344	0.0125936	-0.003	0.0148112	0.00487	0.0132243	-0.00759
-9.396	-0.00437	-0.0243327	0.0150959	-0.000499	0.0149129	0.00316	0.00582	-0.00749
-9.296	-0.00427	-0.0218302	0.0151978	-0.000397	0.0174154	0.00327	0.00832	-0.00498
-9.196	0.00464	-0.0217285	0.0241089	0.00851	0.0175171	0.0121765	0.0201416	-0.00488
-9.096	0.00214	-0.0128174	0.0216065	0.00601	0.0264282	0.00967	0.017334	0.00403
-8.996	0.00203	-0.0153198	0.0215047	0.00591	0.0239258	0.0212911	0.0148315	0.00153
-8.896	-0.000926	-0.0154215	0.0190024	0.00341	0.0238241	0.0187888	0.0264486	-0.0102946
-8.796	-0.000468	-0.017924	0.0190023	0.00341	0.0096	0.0187887	0.0234884	-0.012797
-8.696	-0.000468	-0.017924	0.0190023	0.00341	0.0096	0.0187887	0.0122274	-0.0123393
-8.596	0.00589	-0.017924	0.0253599	0.00977	0.0096	0.0251462	0.0122274	-0.00108
-8.496	0.00259	-0.0115662	0.0216064	0.00601	0.0159607	0.0213928	0.0185852	0.00528
-8.396	0.00198	-0.0153198	0.0214539	0.00586	0.012207	0.0212402	0.0148315	0.00153
-8.296	-0.00177	-0.0151672	0.0172424	0.00211	0.0120544	0.0174866	0.014679	0.00137
-8.196	-0.000468	-0.0114136	0.00728	0.00341	0.0083	0.0187887	0.0187378	-0.00238
-8.096	-0.00057	-0.0104167	0.00718	0.00331	0.0096	0.0186869	0.0200399	-0.00889
-7.996	-0.000468	-0.0180257	0.00728	0.00341	0.0095	0.0187887	0.0199382	-0.00899
-7.896	-0.000722	-0.017924	0.00703	0.00315	0.0096	0.0185342	0.0200399	-0.00889
-7.796	-0.00698	-0.0181784	0.000773	0.00862	0.00935	0.0122782	0.0197854	-0.00133
-7.696	-0.00698	-0.0127157	0.000773	0.00862	0.00263	0.0122782	0.0135295	-0.00759
-7.596	-0.00202	-0.0241292	0.0174456	0.00185	-0.00863	0.0169268	0.024943	-0.00759
-7.496	-0.0119324	-0.011668	0.0153503	-0.000244	-0.00367	0.00763	0.0223896	-0.00263
-7.396	-0.00828	-0.0137634	0.00728	0.00387	0.00595	0.0187885	0.0202942	0.00699
-7.296	-0.0121867	-0.0101115	0.00338	0.0112203	0.0096	0.0145772	0.0242513	0.0106405
-7.196	-0.00828	-0.0140177	0.00728	0.0151265	0.0057	0.0109762	0.0158285	0.00673
-7.096	-0.00177	-0.0101115	0.0137939	0.021637	0.0096	0.0174866	0.0239461	0.0106405
-6.996	0.00604	-0.0036	0.0137939	0.021637	0.0158081	0.0170288	0.0304565	0.0171509
-6.896	0.00604	-0.0036	0.0137939	0.021637	0.0083	0.00577	0.0304565	0.0171509
-6.796	-0.00192	-0.0036	0.0136414	0.0214844	0.0083	0.0134277	0.0304565	0.0171509
-6.696	-0.00568	-0.00375	0.00989	0.0177307	0.00815	0.00967	0.030304	0.0169983
-6.596	-0.00177	-0.00705	0.0137939	0.0211792	0.0125122	0.0135803	0.0265503	0.0132446
-6.496	-0.00537	0.00812	0.0101934	0.00678	0.0161133	0.00998	0.0307617	0.0174561
-6.396	0.0098	0.00452	0.0175476	0.0253906	0.0125125	0.0290527	0.0343631	0.0213626
-6.296	0.00995	0.0118713	0.0294189	0.0255432	0.0198669	0.0174866	0.0342102	0.028717
-6.196	0.0102539	0.0120239	0.0177002	0.0258484	0.027832	0.0292053	0.0343628	0.0402832
-6.096	0.0177612	0.0120239	0.0177002	0.0333557	0.0275269	0.0292053	0.0343628	0.0327759
-5.996	0.0176086	0.0120239	0.0178528	0.0335083	0.0200195	0.0293579	0.0343628	0.0327759
-5.896	0.0137024	0.0121765	0.0331726	0.0371094	0.0201721	0.032959	0.0423279	0.0329285
-5.796	0.00995	0.0160828	0.0294189	0.0333557	0.0237732	0.0171814	0.0454712	0.0368347
-5.696	0.0165609	0.0198364	0.0360311	0.0321554	0.0200195	0.0162862	0.0304565	0.0405884
-5.596	0.013855	0.0264486	0.0291138	0.0455322	0.0261739	0.0213928	0.0370687	0.0468953
-5.496	0.013855	0.0315552	0.0216064	0.0489807	0.0200195	0.021698	0.0343628	0.0444946
-5.396	0.0216675	0.0315552	0.0216064	0.0489807	0.0317383	0.0292053	0.0421753	0.0444946
-5.296	0.00865	0.0315552	0.028422	0.0515849	0.0317383	0.0236918	0.0418701	0.0523071
-5.196	0.0192159	0.0263468	0.0383809	0.0465291	0.0265299	0.0189412	0.0291545	0.0470988
-5.096	0.0226644	0.0287984	0.0343221	0.0499776	0.0292867	0.0228475	0.0319112	0.0493978
-4.996	0.0113525	0.0251973	0.0230103	0.0386658	0.0328878	0.0223389	0.0470785	0.0420431
-4.896	0.013855	0.0368652	0.0333252	0.0411682	0.0248718	0.0252991	0.0357666	0.041687
-4.796	0.0218201	0.0393677	0.0295715	0.0256958	0.027832	0.0215454	0.038269	0.0362244
-4.696	0.0252686	0.035614	0.0333252	0.0299072	0.0240784	0.0252991	0.0345154	0.0212097
-4.596	0.0154114	0.0393677	0.0306702	0.0383606	0.0273743	0.0224915	0.038269	0.0249634
-4.496	0.019063	0.0448303	0.0268145	0.0307513	0.0137634	0.0148821	0.0359192	0.0226135
-4.396	0.0190125	0.0484823	0.0263062	0.0307007	0.0174154	0.022644	0.0395711	0.0379842
-4.296	0.013855	0.0484314	0.00989	0.0255432	0.0173645	0.0171814	0.0395203	0.0374756
-4.196	0.016154	0.0432739	0.00437	0.0283	0.0200195	0.00416	0.0343628	0.0210571
-4.096	-0.00338	0.0460307	-0.00298	0.0322062	0.0149638	-0.0035	0.024943	0.0235087
-3.996	-0.014537	0.0416667	0.00463	0.0280961	0.0185649	-0.00355	0.00947	0.00819
-3.896	-0.0109355	0.0383201	0.000264	0.035909	0.0068	-0.0112101	0.00988	0.0273643
-3.796	-0.0121867	0.0497335	-0.0122477	0.0345052	-0.000865	-0.00434	0.0126851	0.019399
-3.696	-0.0120341	0.0487874	-0.0120951	0.0191854	-0.00212	0.00301	-0.007	0.0104879
-3.596	-0.00808	0.0564473	-0.00814	0.0231425	-0.00196	-0.000539	0.000203	0.00689
-3.496	-0.00292	0.0604045	0.00483	0.0282999	0.00199	-0.00365	-0.0071	0.0186564
-3.396	0.000793	0.0655622	0.00119	0.0321655	0.00669	-0.0107422	-0.00194	0.023509
-3.296	-0.00989	0.0697327	0.0137939	0.037262	-0.000397	-0.0103149	0.00192	0.0201721
-3.196	-0.0208944	0.0940552	0.0181071	0.0337626	0.012207	-0.0253804	0.00702	0.0323181
-3.096	-0.00588	0.0980632	0.0335795	0.0495402	0.0165202	-0.0291341	0.0108744	0.037089
-2.996	-0.014639	0.0938517	0.0473422	0.059244	0.0319926	-0.0157072	0.00337	0.0525614
-2.896	-0.00718	0.0968122	0.0435384	0.0594991	0.0344953	-0.0266825	0.00932	0.0667829
-2.796	-0.00943	0.0959676	0.0412903	0.0643005	0.0422567	-0.0214233	-0.0059	0.0742391
-2.696	-0.00938	0.0699768	0.0565084	0.052297	0.0397034	-0.0140177	-0.000946	0.0602722
-2.596	-0.000692	0.0583089	0.0547282	0.0433451	0.0467733	-0.0161031	-0.0092	0.0676778
-2.496	-0.00979	0.0490519	0.064371	0.0489291	0.0370585	-0.0139676	-0.0189107	0.0651042
-2.396	-0.0121256	0.0583598	0.0543722	0.0620626	0.0355937	-0.0166422	-0.0208638	0.0681865
-2.296	-0.0112508	0.048055	0.0596415	0.0520121	0.036672	-0.0226033	-0.0305277	0.0767721
-2.196	-0.0134277	0.0380046	0.072113	0.068573	0.0194499	-0.0179443	-0.0369771	0.0590922
-2.096	-0.0233154	0.0426941	0.065979	0.0699158	0.0435181	-0.0240784	-0.0245056	0.0837708
-1.996	-0.00239	0.019989	0.0766174	0.0722534	0.0370483	-0.0264099	-0.0306396	0.0884094
-1.896	-0.0248616	0.000143	0.0640056	0.0680949	0.0472008	-0.049825	-0.020945	0.0873009
-1.796	-0.0222982	-0.00371	0.0554606	0.0514323	0.0425517	-0.0647481	-0.0480855	0.0721843
-1.696	-0.0226542	-0.0131734	0.067922	0.0507406	0.0268351	-0.0537211	-0.0600484	0.0872599
-1.596	-0.0154826	-0.020579	0.073995	0.0185445	0.0261739	-0.0355937	-0.0524699	0.117666
-1.496	0.00105	-0.0137126	0.0509732	0.0161831	0.0250753	-0.0192173	-0.0343424	0.0934347
-1.396	0.00447	-0.0172018	-0.00277	0.00913	0.0228373	-0.015035	-0.0167135	0.0629373
-1.296	0.00361	-0.0322164	-0.0209859	0.0149638	0.0261027	-0.0126241	-0.0208028	0.0166728
-1.196	-0.000214	-0.0584005	-0.0315247	0.0357056	0.0294597	-0.012207	-0.00792	0.01002
-1.096	0.0051	-0.0879822	-0.014801	0.0722656	0.0419006	0.00452	-0.0292358	-0.0128479
-0.996002	0.00365	-0.0712585	-0.00438	0.108324	0.0667419	-0.0241225	-0.0215759	-0.00253
-0.895996	0.0353597	-0.0616218	0.0110983	0.0976766	0.10357	-0.0191141	-0.0219184	0.0147637
-0.795998	0.0453186	-0.0841166	0.00714	0.108429	0.103567	0.00568	0.0166525	0.015859
-0.695999	0.078298	-0.0743103	0.0585226	0.133565	0.0941467	-0.0120035	0.04599	0.0523682
-0.596001	0.0948486	-0.0497843	0.0432129	0.117767	0.107412	0.0133057	0.059255	0.0564169
-0.496002	0.0984163	-0.0637207	0.0550814	0.0793428	0.0814819	0.0447054	0.0333252	0.0047
-0.395996		-0.0713787			0.0863056		0.0178547	0.0549946
-0.295998
-0.195999
-0.0960007
0.004
0.104004
0.204002
0.304001
0.403999
0.503998
0.604004
0.704002
0.804001
0.903999
1.004
1.104	0.0596822		0.28478	0.0487264		0.282857
1.204	0.0616353	0.088796	0.151235	0.0459798	0.164754	0.348684	-0.0504252	0.274221
1.304	0.0501912	0.052297	0.128438	0.0923665	0.152486	0.294149	0.347921	0.463186
1.404	0.0677185	0.0485433	0.138428	0.0715942	0.169332	0.285889	0.205404	0.684591
1.504	0.0479362	0.0713501	0.0981681	0.0825737	0.237946	0.264214	0.227295	0.851776
1.604	0.0427043	0.0885811	0.0734355	0.0658061	0.21767	0.229167	0.277332	0.780445
1.704	0.0483805	0.0726115	0.0565898	0.0913188	0.181224	0.223094	0.293223	0.763499
1.804	0.0233765	0.102	0.0353394	0.0892944	0.164073	0.209045	0.368571	0.815257
1.904	0.036794	0.102814	0.0640767	0.107076	0.165314	0.204488	0.366852	0.78949
2.004	0.040468	0.0786946	0.056978	0.0917071	0.156698	0.208162	0.388845	0.784597
2.104	0.00819	0.082092	0.070933	0.0628459	0.148986	0.207133	0.400818	0.788604
2.204	-0.0109456	0.0800883	0.0597941	0.0757548	0.159648	0.199412	0.406504	0.783824
2.304	-0.0241801	0.0502116	0.0577901	0.101278	0.159281	0.174306	0.399729	0.787974
2.404	-0.0250549	0.0594686	0.0650635	0.0802307	0.145742	0.173889	0.387105	0.775686
2.504	-0.0283194	0.0476685	0.060212	0.0763253	0.136902	0.162019	0.408905	0.766846
2.604	-9.16e-05	0.0499875	0.0584412	0.0745544	0.121582	0.171356	0.392639	0.781219
2.704	-0.0367228	0.0330811	0.0296224	0.0569966	0.12326	0.137685	0.38324	0.752258
2.804	-0.0400391	0.0123799	0.036438	0.0567932	0.102254	0.10733	0.354116	0.719716
2.904	-0.0193278	0.0115662	-0.000621	0.0465901	0.109406	0.0890096	0.342499	0.709351
3.004	-0.00536	0.00197	-0.00933	0.0456952	0.0923055	0.10374	0.340261	0.729757
3.104	-0.00157	0.0165512	0.00493	0.0805867	0.102367	0.107076	0.354991	0.743571
3.204	-0.00141	0.0391133	-0.013499	0.08373	0.10616	0.114736	0.369253	0.734548
3.304	0.01474	0.0276998	-0.00562	0.0811157	0.109914	0.111359	0.357839	0.700338
3.404	0.037913	0.0360413	-0.002	0.103831	0.106842	0.127177	0.346985	0.693054
3.504	0.0541782	0.0512492	-0.00448	0.0971164	0.129557	0.144052	0.358744	0.70872
3.604	0.0410258	0.0567116	0.00224	0.0956828	0.134562	0.150126	0.363413	0.720744
3.704	0.0313008	0.0663859	-0.00111	0.0856526	0.122203	0.140096	0.35435	0.712626
3.804	0.0295919	0.0526021	-0.0174968	0.0880025	0.131673	0.141958	0.36025	0.71755
3.904	0.0436401	0.0624288	-0.0179749	0.0862732	0.152456	0.129944	0.365865	0.731954
4.004	0.0397849	0.0618286	0.000509	0.0752464	0.132324	0.133108	0.353699	0.741943
4.104	0.0466817	0.0617271	-0.0084	0.0658467	0.132223	0.121084	0.361074	0.722768
4.204	0.0453796	0.0643819	-0.00546	0.0565796	0.134878	0.131042	0.367482	0.725271
4.304	0.0423889	0.0747986	-0.00812	0.0466003	0.141388	0.143219	0.35495	0.732269
4.404	0.028127	0.0757141	-0.00694	0.0668538	0.142303	0.125997	0.375397	0.733185
4.504	0.023611	0.0775655	-0.00379	0.0471705	0.147573	0.132376	0.376455	0.745961
4.604	0.0351155	0.0839441	0.015035	0.0619405	0.131002	0.13561	0.364431	0.733938
4.704	0.0438436	0.0992025	0.00115	0.0477193	0.13503	0.13326	0.386861	0.744649
4.804	0.0322367	0.0849813	0.0123393	0.047526	0.132039	0.129313	0.372487	0.741994
4.904	0.0437419	0.0850932	0.0124308	0.0518595	0.124827	0.121592	0.365397	0.734751
5.004	0.0415041	0.0965983	0.0217592	0.056946	0.14741	0.123108	0.376292	0.74235
5.104	0.0485941	0.0939026	0.0138346	0.0568339	0.1297	0.134715	0.366547	0.739655
5.204	0.0359294	0.0978495	0.0243022	0.0590312	0.125865	0.133311	0.366435	0.735484
5.304	0.0441081	0.0850321	0.0243632	0.0479838	0.135996	0.121501	0.368632	0.73469
5.404	0.0479126	0.0968119	0.0362854	0.0635071	0.136058	0.122009	0.35792	0.734751
5.504	0.0578206	0.10437	0.0382284	0.0616964	0.155334	0.135671	0.376709	0.754028
5.604	0.0441589	0.0872398	0.0366211	0.0475769	0.150381	0.134064	0.371603	0.756887
5.704	0.0603638	0.0931091	0.0493774	0.0447083	0.15564	0.158203	0.37326	0.765747
5.804	0.0421956	0.0897827	0.0616658	0.0348104	0.14856	0.159108	0.382111	0.770996
5.904	0.0359904	0.0833333	0.0559184	0.0398661	0.15038	0.156809	0.383321	0.779867
6.004	0.0346268	0.0775858	0.0619095	0.0385025	0.16746	0.163258	0.388987	0.773661
6.104	0.0280762	0.094991	0.0670776	0.0436707	0.169851	0.157166	0.394674	0.779805
6.204	0.0243123	0.0812378	0.0633138	0.0360005	0.170959	0.164205	0.392334	0.769653
6.304	0.0202128	0.092336	0.0595194	0.0358073	0.162832	0.148844	0.384206	0.761983
6.404	0.0111491	0.0808817	0.0618693	0.0270487	0.151683	0.151499	0.372752	0.769602
6.504	0.00704	0.0835368	0.0660296	0.0382586	0.150584	0.147389	0.375712	0.772257
6.604	0.00724	0.0755208	0.0582682	0.0193888	0.166005	0.147898	0.386922	0.768148
6.704	-0.00172	0.0679118	0.0686849	0.0331014	0.17747	0.146596	0.387126	0.756632
6.804	-0.000468	0.0586446	0.0697835	0.0271505	0.172414	0.147695	0.390035	0.759084
6.904	0.00188	0.060201	0.0604146	0.0252889	0.181936	0.15035	0.391134	0.76064
7.004	-0.00537	0.0625508	0.0569149	0.0180355	0.183828	0.154052	0.385671	0.751577
7.104	0.00449	0.0587462	0.0634766	0.0200806	0.188141	0.153107	0.389679	0.763092
7.204	-0.00532	0.0456238	0.0527547	0.00591	0.194244	0.150197	0.376862	0.754333
7.304	0.000682	0.0436299	0.059672	0.0128275	0.192251	0.156657	0.381917	0.763143
7.404	0.00474	0.053538	0.0749919	0.00862	0.198252	0.161173	0.388377	0.769602
7.504	0.00328	0.0575968	0.0696302	0.0152784	0.194499	0.170979	0.384623	0.773661
7.604	-0.00843	0.0522356	0.0618184	0.0227864	0.201161	0.171285	0.390981	0.7683
7.704	-0.00985	0.0525411	0.0489909	0.00184	0.209127	0.177378	0.379262	0.760488
7.804	-0.0250549	0.0586344	0.0527039	-0.0015	0.207255	0.161865	0.389567	0.759074
7.904	-0.0134888	0.0435791	0.0489502	0.00211	0.195648	0.165924	0.374054	0.75528
8.004	-0.0187481	0.0584412	0.0519611	-0.00315	0.199707	0.168477	0.378113	0.747925
8.104	-0.021108	0.0423788	0.0604044	0.00575	0.190847	0.169566	0.372854	0.757985
8.204	-0.0123393	0.0625407	0.0579122	0.00356	0.207255	0.155813	0.381755	0.766886
8.304	-0.00974	0.0600484	0.0491028	0.00195	0.205221	0.169678	0.368001	0.756276
8.404	-0.00714	0.0509338	0.0588989	0.00455	0.211273	0.164459	0.381866	0.751373
8.504	-0.0121866	0.0535278	0.0466513	0.00731	0.202606	0.167226	0.38446	0.753967
8.604	-0.00848	0.056295	0.0578613	0.00366	0.21694	0.170929	0.375509	0.745016
8.704	-0.0110372	0.0599976	0.055308	0.000651	0.228149	0.156657	0.379211	0.749023
8.804	-0.00843	0.0574442	0.0466512	0.00326	0.217784	0.159566	0.368846	0.753977
8.904	-0.0172424	0.0600484	0.0608215	0.00616	0.208669	0.169983	0.37145	0.756582
9.004	-0.0137433	0.0551453	0.0565082	0.00216	0.212036	0.161763	0.374359	0.759491
9.104	-0.0136414	0.0586447	0.0566101	-0.00195	0.226797	0.161865	0.377859	0.76299
9.204	-0.0211487	0.0470276	0.0569153	-0.00165	0.226898	0.154816	0.37796	0.763092
9.304	-0.0228577	0.0473328	0.066925	0.00882	0.215485	0.176086	0.366547	0.755585
9.404	-0.028656	0.0573425	0.0491028	0.00616	0.225494	0.169983	0.376556	0.765594
9.504	-0.0110381	0.051239	0.0595186	0.0162752	0.219391	0.180094	0.363098	0.747772
9.604	-0.012085	0.0535379	0.0581665	0.00351	0.221995	0.167328	0.384471	0.757884
9.704	-0.00594	0.0524902	0.0643107	0.00965	0.228455	0.173777	0.383423	0.756836
9.804	-0.0199992	0.0469157	0.0468038	0.00341	0.234599	0.175039	0.389109	0.76298
9.904	-0.0135905	0.0406697	0.0644735	-0.0019	0.216634	0.181447	0.360341	0.756734
10.004	-0.0240579	0.0470784	0.0657248	-0.000651	0.223501	0.182699	0.378011	0.751424
10.104	-0.022756	0.0405174	0.0670268	-0.00716	0.2282	0.176188	0.379262	0.764394
10.204	-0.0221456	0.0418192	0.0593669	-0.00701	0.229502	0.176341	0.380564	0.765391
10.304	-0.0110372	0.0419718	0.0592143	-0.0188802	0.218241	0.176188	0.380717	0.746623
10.404	-0.0186462	0.0418192	0.0519104	-0.0147705	0.225596	0.168579	0.372294	0.753977
10.504	-0.0148929	0.0342102	0.0631711	-0.010712	0.229706	0.17279	0.365143	0.758087
10.604	-0.0251567	0.0379639	0.0611776	-0.0134684	0.233459	0.1816	0.368896	0.761536
10.704	-0.0240072	0.0358174	0.0618693	-0.0118612	0.231466	0.182749	0.366445	0.743764
10.804	-0.0186971	0.0444743	0.0667216	0.00471	0.236064	0.188059	0.355876	0.744914
10.904	-0.0183919	0.0377604	0.0481059	0.00471	0.241374	0.180247	0.360728	0.750224
11.004	-0.00813	0.0305583	0.0621234	-0.00379	0.241374	0.183004	0.349162	0.750224
11.104	-0.016093	0.0408223	0.0658773	0.0112203	0.232412	0.186757	0.344716	0.752981
11.204	-0.00838	0.0442708	0.073588	0.0189311	0.236165	0.194468	0.355977	0.756734
11.304	-0.0110372	0.0369669	0.070933	0.00877	0.243876	0.191813	0.35557	0.764445
11.404	-0.00948	0.0418192	0.0724894	0.0178324	0.229502	0.181651	0.345408	0.76179
11.504	-0.00637	0.0313517	0.0751445	0.00877	0.231059	0.184306	0.346965	0.762889
11.604	0.0164591	0.0264997	0.0749919	0.0203349	0.233714	0.195872	0.34962	0.754283
11.704	0.00849	0.0305583	0.0748393	0.0201823	0.237925	0.184001	0.360728	0.75413
11.804	0.00474	0.037913	0.0710856	0.0164286	0.249034	0.180247	0.338053	0.753672
11.904	0.00865	0.0341593	0.0749919	0.0125224	0.24528	0.184153	0.345103	0.742411
12.004	-0.00292	0.0263468	0.0746869	0.0126752	0.249186	0.184764	0.337748	0.746318
12.104	0.00604	0.0264996	0.0723877	0.021637	0.23762	0.196716	0.337901	0.758189
12.204	0.0091	0.0354614	0.0754496	0.0242411	0.246124	0.188059	0.346558	0.767151
12.304	0.0283305	0.0302531	0.0864054	0.0204875	0.229655	0.196025	0.341654	0.757578
12.404	0.0239665	0.0264994	0.0785929	0.0239359	0.238078	0.199473	0.337901	0.754283
12.504	0.0164597	0.0304057	0.0710862	0.0164292	0.252329	0.191966	0.341349	0.76945
12.604	0.0164591	0.0341593	0.0593669	0.0164286	0.233561	0.191966	0.333842	0.750224
12.704	0.0166117	0.0341593	0.0595194	0.0165812	0.221842	0.192118	0.333842	0.761943
12.804	0.0243734	0.0338542	0.0672811	0.0243428	0.222453	0.19988	0.333995	0.76179
12.904	0.0296326	0.0303548	0.0725403	0.0296021	0.241475	0.192963	0.341756	0.762044
13.004	0.0333861	0.0360718	0.0762938	0.0333556	0.239227	0.185455	0.346558	0.766846
13.104	0.0359904	0.0393679	0.0710856	0.0359599	0.250488	0.188059	0.331238	0.759339
13.204	0.0426534	0.0341593	0.0777486	0.0309041	0.241374	0.18691	0.333842	0.761943
13.304	0.0346883	0.0408223	0.0815023	0.0346578	0.248037	0.190664	0.340505	0.7683
13.404	0.0349935	0.044576	0.0811971	0.0343526	0.25179	0.190664	0.344259	0.772359
13.504	0.034688	0.0328572	0.0779009	0.0307512	0.25179	0.182851	0.33254	0.772359
13.604	0.0346883	0.0367635	0.0854085	0.0307515	0.247884	0.182851	0.336446	0.775808
13.704	0.0369873	0.028951	0.0877075	0.0333557	0.247884	0.18515	0.336446	0.764547
13.804	0.0319315	0.0310974	0.070933	0.0358073	0.250946	0.180094	0.33905	0.767151
13.904	0.0321859	0.022288	0.0714925	0.0360616	0.252482	0.180349	0.341502	0.769602
14.004	0.0268756	0.0225423	0.0811969	0.0310565	0.241475	0.182851	0.341756	0.781118
14.104	0.026418	0.013326	0.0736898	0.038564	0.243978	0.175039	0.344259	0.772359
14.204	0.0157674	0.013326	0.0738423	0.0387166	0.232259	0.175191	0.343953	0.772054
14.304	0.0341288	0.0131734	0.0814005	0.0462748	0.232412	0.182749	0.336599	0.764699
14.404	0.0117086	0.0132243	0.0815023	0.0346578	0.23997	0.182851	0.344157	0.7718
14.504	0.0229695	0.013326	0.0815023	0.0346578	0.232259	0.182851	0.344259	0.760335
14.604	0.0230713	0.00551	0.081604	0.0344543	0.231954	0.182953	0.344259	0.752828
14.704	0.0217692	0.00562	0.0881144	0.0334574	0.224548	0.189463	0.34436	0.764648
14.804	0.0283305	0.0121256	0.0942179	0.0400187	0.21934	0.196025	0.350413	0.770701
14.904	0.0320841	0.0186869	0.0867106	0.0437724	0.225901	0.19932	0.357432	0.766001
15.004	0.0179142	0.0107218	0.0839542	0.0335087	0.229655	0.185608	0.361186	0.769755
15.104	0.0244242	0.00781	0.0829569	0.0400187	0.227204	0.192118	0.347016	0.766998
15.204	0.0281779	0.00306	0.0749919	0.0515849	0.225901	0.203684	0.353068	0.765544
15.304	0.0282796	0.00727	0.0750936	0.0438741	0.237773	0.203481	0.345561	0.765849
15.404	0.0303243	0.0108236	0.0771383	0.0463765	0.237569	0.198476	0.345662	0.765951
15.504	0.0229693	0.013326	0.0697832	0.0502825	0.240072	0.19457	0.348165	0.768148
15.604	0.0232747	0.0172323	0.0700887	0.050588	0.243673	0.194875	0.352071	0.764547
15.704	0.022817	0.0175374	0.0774434	0.046224	0.236471	0.20223	0.352376	0.764852
15.804	0.0193176	0.0248922	0.0736389	0.0539856	0.231649	0.198273	0.359426	0.771749
15.904	0.0293274	0.00967	0.0761414	0.0527344	0.216888	0.197021	0.348419	0.768707
16.004	0.0283311	0.0196838	0.0751451	0.0517381	0.226898	0.184306	0.358429	0.778259
16.104	0.0242208	0.0186875	0.0822957	0.0593465	0.225902	0.191915	0.357433	0.766002
16.204	0.0226644	0.026296	0.0699361	0.0582479	0.23351	0.190511	0.365041	0.773305
16.304	0.0153096	0.0134786	0.0735372	0.0621541	0.232412	0.18691	0.363942	0.764699
16.404	0.019165	0.0173848	0.0698853	0.0660095	0.228505	0.190308	0.367849	0.77596
16.504	0.0216675	0.0212402	0.0719299	0.0680542	0.232361	0.181549	0.371704	0.768555
16.604	0.024119	0.0237429	0.0631205	0.0592448	0.234406	0.184001	0.374207	0.770752
16.704	0.0203654	0.0261942	0.0593669	0.0554911	0.225596	0.180247	0.368846	0.765238
16.804	0.0242716	0.0224406	0.0557658	0.0593974	0.210124	0.184001	0.372904	0.750224
16.904	0.019165	0.026652	0.0655212	0.0503845	0.226054	0.182953	0.376658	0.766154
17.004	0.0216674	0.0368652	0.0567626	0.0528869	0.235962	0.18515	0.37561	0.764343
17.104	0.0255737	0.0315553	0.0606689	0.0567932	0.230957	0.181549	0.377808	0.759338
17.204	0.0216675	0.0354614	0.0567627	0.052887	0.234863	0.177643	0.374207	0.762787
17.304	0.0277201	0.0315552	0.0632731	0.0589396	0.219238	0.184153	0.3703	0.759338
17.404	0.0125529	0.0380656	0.0590617	0.0437724	0.225749	0.179789	0.376353	0.765849
17.504	0.00865	0.0341593	0.0593663	0.0515843	0.221842	0.176035	0.361643	0.761485
17.604	0.00865	0.0415141	0.0476481	0.0515849	0.229655	0.168528	0.380259	0.758036
17.704	0.0088	0.0302531	0.0478007	0.0514323	0.229655	0.168223	0.368998	0.746012
17.804	0.0126546	0.0186869	0.0516561	0.0477803	0.22935	0.160817	0.369151	0.750376
17.904	0.0179138	0.0225423	0.0564575	0.0530396	0.221944	0.166077	0.373006	0.753774
18.004	0.0215149	0.0274963	0.0487976	0.0566407	0.227203	0.169678	0.378265	0.747772
18.104	0.0255737	0.0235904	0.0528564	0.0602417	0.230805	0.173737	0.374054	0.751068
18.204	0.0257263	0.0276489	0.053009	0.0491333	0.234558	0.173889	0.378113	0.74762
18.304	0.0175578	0.0278015	0.0568644	0.0451762	0.227203	0.177745	0.378265	0.747772
18.404	0.0268758	0.0316569	0.0541585	0.0580953	0.231059	0.174733	0.382121	0.75117
18.504	0.0296324	0.0367635	0.0644224	0.0530393	0.227895	0.169983	0.386922	0.745015
18.604	0.0216675	0.0395203	0.0528564	0.0567932	0.227203	0.173737	0.382172	0.747772
18.704	0.025116	0.0432739	0.0567627	0.0682068	0.230957	0.177185	0.385925	0.751526
18.804	0.0141093	0.0393677	0.0565592	0.0609538	0.234863	0.166178	0.389832	0.755432
18.904	0.0242716	0.039622	0.0554606	0.0711161	0.234812	0.176341	0.390086	0.755686
19.004	0.0244245	0.0497843	0.063426	0.0634565	0.237467	0.176494	0.400248	0.765849
19.104	0.0320841	0.0499372	0.0632731	0.0784709	0.23762	0.184153	0.408214	0.765697
19.204	0.0268758	0.0571391	0.0736898	0.069814	0.244822	0.174733	0.415415	0.765849
19.304	0.02948	0.0484823	0.0762939	0.0724182	0.236165	0.181549	0.406759	0.768453
19.404	0.0296326	0.0510864	0.0764465	0.0725708	0.23877	0.181702	0.409363	0.770599
19.504	0.033284	0.051239	0.0722855	0.0762223	0.238464	0.185353	0.409515	0.759491
19.604	0.0308838	0.0548908	0.0698853	0.073822	0.230855	0.182495	0.413167	0.751424
19.704	0.0372925	0.0407715	0.0762939	0.072113	0.228149	0.177643	0.410767	0.760437
19.804	0.0375468	0.0588989	0.0765483	0.06486	0.227051	0.177897	0.417175	0.759338
19.904	0.047404	0.0591532	0.0867106	0.0750224	0.227305	0.188059	0.417124	0.759593
20.004	0.0430094	0.0572917	0.089213	0.07783	0.237467	0.190867	0.419779	0.769297
20.104	0.0552165	0.0525921	0.0867106	0.0823771	0.240275	0.195872	0.422587	0.760844
20.204	0.0478617	0.0575968	0.0868632	0.0717265	0.24528	0.203379	0.427592	0.765849
20.304	0.0425008	0.0580546	0.0927633	0.0771688	0.245433	0.198476	0.427287	0.766001
20.404	0.0539144	0.0719198	0.0816549	0.0660604	0.251333	0.198324	0.422384	0.772359
20.504	0.0464068	0.0717672	0.0736895	0.0815325	0.240224	0.19457	0.422536	0.772512
20.604	0.0464071	0.0680135	0.0736898	0.0815328	0.243978	0.19457	0.425832	0.776265
20.704	0.050415	0.060201	0.0776978	0.073822	0.243978	0.198578	0.42629	0.784078
20.804	0.0568237	0.0645142	0.0841064	0.0802307	0.247986	0.204987	0.430298	0.780273
20.904	0.0647888	0.078125	0.084259	0.0803833	0.254089	0.204681	0.436707	0.794495
21.004	0.0685422	0.0707703	0.0801999	0.0841367	0.246735	0.197174	0.42514	0.794647
21.104	0.0685425	0.0628052	0.0802002	0.084137	0.250488	0.196869	0.428894	0.797943
21.204	0.0737508	0.0628052	0.0854085	0.0893453	0.250488	0.19457	0.428589	0.786682
21.304	0.0733948	0.0675557	0.0855103	0.089447	0.255239	0.186859	0.42629	0.79189
21.404	0.064738	0.0681152	0.0881144	0.0920512	0.24408	0.189463	0.426392	0.791687
21.504	0.0699967	0.0707194	0.0816545	0.09731	0.246684	0.194722	0.428996	0.786784
21.604	0.0776571	0.0759786	0.0893148	0.10497	0.251943	0.202382	0.445974	0.803762
21.704	0.0815633	0.0831807	0.0936788	0.108877	0.259298	0.205831	0.441457	0.811422
21.804	0.0815633	0.075826	0.10494	0.108877	0.267415	0.19457	0.434102	0.815328
21.904	0.0856221	0.075826	0.108999	0.112478	0.266958	0.206441	0.433797	0.815328
22.004	0.0895284	0.0795797	0.112905	0.105123	0.248037	0.202535	0.442067	0.819387
22.104	0.0894775	0.0759789	0.105042	0.105072	0.263662	0.210297	0.445974	0.823293
22.204	0.09198	0.0759277	0.107544	0.107574	0.263306	0.212799	0.445923	0.823242
22.304	0.0957336	0.0862427	0.111145	0.0999146	0.257843	0.216858	0.436707	0.825745
22.404	0.0882263	0.0903015	0.099884	0.0999146	0.250641	0.216858	0.440308	0.829803
22.504	0.0919797	0.0898438	0.104095	0.103668	0.250641	0.220306	0.440765	0.829803
22.604	0.09198	0.0820313	0.114899	0.103363	0.254395	0.212799	0.444519	0.833099
22.704	0.0947367	0.0745239	0.106394	0.0986125	0.254395	0.215098	0.444519	0.821838
22.804	0.102498	0.0772807	0.114156	0.106374	0.244975	0.211599	0.447276	0.82429
22.904	0.10495	0.0850423	0.116608	0.108826	0.241475	0.21405	0.455037	0.824544
23.004	0.103699	0.0874939	0.115357	0.107575	0.243927	0.204987	0.44577	0.834808
23.104	0.110209	0.086243	0.121867	0.114085	0.242676	0.211497	0.444519	0.833557
23.204	0.110362	0.0849406	0.122019	0.125956	0.2606	0.21165	0.451029	0.840068
23.304	0.11381	0.0924479	0.125926	0.129862	0.253245	0.215556	0.451182	0.84022
23.404	0.110362	0.0850932	0.133738	0.137217	0.257151	0.223368	0.455088	0.843669
23.504	0.109752	0.0929057	0.133433	0.125651	0.264964	0.230876	0.462901	0.851939
23.604	0.106557	0.0847883	0.137746	0.129964	0.264659	0.235189	0.454783	0.851634
23.704	0.110209	0.0969137	0.141398	0.133616	0.257253	0.238841	0.466909	0.855947
23.804	0.121928	0.10026	0.141093	0.133616	0.260905	0.238536	0.470561	0.871318
23.904	0.12147	0.0927531	0.133586	0.133616	0.260447	0.23057	0.470561	0.871318
24.004	0.112966	0.0927531	0.144155	0.136373	0.249186	0.222066	0.462748	0.859294
24.104	0.116567	0.0955098	0.147298	0.139974	0.251943	0.225667	0.473317	0.866262
24.204	0.112813	0.0991109	0.124471	0.147939	0.255239	0.221914	0.476919	0.869405
24.304	0.115214	0.0948995	0.127177	0.150645	0.243978	0.22462	0.47286	0.85439
24.404	0.110209	0.0789897	0.129679	0.153147	0.246684	0.226664	0.468058	0.857096
24.504	0.106456	0.0927531	0.125927	0.149395	0.249186	0.21165	0.470561	0.859294
24.604	0.118022	0.0885423	0.137492	0.160655	0.245433	0.223216	0.46635	0.855846
24.704	0.117716	0.0888468	0.137644	0.1533	0.256541	0.223368	0.458842	0.867411
24.804	0.110209	0.0965068	0.148753	0.157054	0.23762	0.226817	0.458995	0.867106
24.904	0.107605	0.0927531	0.134888	0.153992	0.241374	0.228424	0.470561	0.859599
25.004	0.107605	0.0896912	0.134888	0.142731	0.238464	0.228424	0.459839	0.856537
25.104	0.112915	0.0784304	0.140198	0.148041	0.230957	0.233276	0.452332	0.845276
25.204	0.115417	0.0837402	0.142395	0.150543	0.235809	0.224518	0.457642	0.862
25.304	0.115112	0.0862427	0.134888	0.150543	0.227051	0.232025	0.467957	0.856995
25.404	0.111511	0.0862427	0.138794	0.142731	0.227051	0.228424	0.460144	0.856995
25.504	0.115112	0.0896912	0.142852	0.158508	0.230652	0.232483	0.463593	0.860443
25.604	0.107605	0.082489	0.146149	0.162262	0.215485	0.236237	0.45639	0.861053
25.704	0.107605	0.0862427	0.134888	0.150543	0.230957	0.236237	0.460144	0.864807
25.804	0.107605	0.0862427	0.135345	0.150238	0.230499	0.235779	0.448425	0.864502
25.904	0.110209	0.0859375	0.148753	0.145335	0.219238	0.238841	0.448425	0.856995
26.004	0.110311	0.0813395	0.137594	0.145437	0.221385	0.238943	0.451029	0.859599
26.104	0.128438	0.0886437	0.144002	0.151388	0.210226	0.245046	0.451131	0.859701
26.204	0.11672	0.0875448	0.144002	0.140127	0.216329	0.237539	0.449727	0.865651
26.304	0.120626	0.0875448	0.147909	0.144033	0.208822	0.241445	0.449727	0.85439
26.404	0.120626	0.0909932	0.147603	0.144033	0.212728	0.240987	0.460988	0.858297
26.504	0.120321	0.0797323	0.140554	0.14388	0.220083	0.229879	0.449727	0.857992
26.604	0.111511	0.0798851	0.150208	0.138367	0.208974	0.231873	0.44988	0.850637
26.704	0.11381	0.0820313	0.157023	0.12971	0.211121	0.223216	0.444519	0.852631
26.804	0.106455	0.0888468	0.145457	0.129862	0.206217	0.223063	0.446818	0.843974
26.904	0.110057	0.0889994	0.149058	0.133464	0.20637	0.219157	0.447276	0.844126
27.004	0.106303	0.0926005	0.145305	0.141429	0.209971	0.223216	0.450877	0.84727
27.104	0.109955	0.0888471	0.149414	0.145081	0.206218	0.227325	0.447124	0.832255
27.204	0.10375	0.100769	0.15447	0.138875	0.209869	0.232381	0.44342	0.83606
27.304	0.102498	0.105367	0.152761	0.137319	0.203664	0.230672	0.456289	0.833608
27.404	0.112813	0.0928548	0.151815	0.140127	0.214132	0.241445	0.455037	0.832357
27.504	0.112661	0.10317	0.151967	0.140279	0.224447	0.241597	0.465352	0.842672
27.604	0.108907	0.103322	0.155721	0.144033	0.224599	0.245351	0.465047	0.842367
27.704	0.111359	0.107076	0.157867	0.146027	0.228353	0.247803	0.45754	0.834859
27.804	0.110057	0.109528	0.149058	0.133921	0.230804	0.246958	0.459991	0.837311
27.904	0.110209	0.108683	0.149211	0.153147	0.237773	0.258067	0.458842	0.836161
28.004	0.110158	0.120097	0.149159	0.152791	0.249186	0.250508	0.462748	0.840068
28.104	0.116313	0.120046	0.155619	0.140025	0.249135	0.245249	0.462697	0.840016
28.204	0.110311	0.114787	0.156667	0.141073	0.243571	0.246755	0.457438	0.8343
28.304	0.105001	0.116292	0.151815	0.13622	0.237569	0.253164	0.458944	0.824544
28.404	0.107147	0.122396	0.154419	0.138824	0.243978	0.255768	0.464895	0.830953
28.504	0.0958862	0.117493	0.161926	0.138824	0.246582	0.263123	0.456238	0.833557
28.604	0.104899	0.117493	0.151713	0.135813	0.258301	0.249156	0.456238	0.833252
28.704	0.102346	0.114787	0.149465	0.126058	0.255137	0.258626	0.465251	0.823039
28.804	0.0993347	0.112539	0.154419	0.142273	0.229909	0.26358	0.47051	0.820791
28.904	0.088328	0.117035	0.154215	0.131266	0.246582	0.263529	0.467499	0.825745
29.004	0.097188	0.117747	0.163533	0.140126	0.246836	0.264882	0.456492	0.825541
29.104	0.101095	0.126608	0.167135	0.144033	0.243978	0.268789	0.465353	0.823141
29.204	0.112966	0.130208	0.151967	0.148092	0.259603	0.272848	0.469259	0.83846
29.304	0.112356	0.12676	0.163534	0.147939	0.263204	0.272237	0.47286	0.835012
29.404	0.105153	0.126607	0.167592	0.15154	0.25179	0.276754	0.473165	0.834401
29.504	0.109008	0.130208	0.171447	0.144134	0.255849	0.280609	0.476919	0.827199
29.604	0.1073	0.122803	0.170044	0.142731	0.259399	0.279205	0.473267	0.838867
29.704	0.0997925	0.128754	0.170044	0.150238	0.250488	0.267487	0.471863	0.837006
29.804	0.100098	0.117493	0.169891	0.143036	0.258301	0.267792	0.471405	0.825745
29.904	0.111613	0.117798	0.170146	0.154551	0.258148	0.279307	0.460449	0.837463
30.004	0.112813	0.129008	0.171346	0.155294	0.258403	0.280507	0.471965	0.841471
30.104	0.112966	0.122701	0.171499	0.144185	0.271322	0.28066	0.47286	0.842672
30.204	0.116364	0.134572	0.175049	0.140228	0.271474	0.28421	0.465505	0.842824
30.304	0.107503	0.13797	0.158529	0.142934	0.275024	0.291128	0.468903	0.84668
30.404	0.105001	0.129415	0.163534	0.147939	0.270223	0.295675	0.460348	0.848928
30.504	0.105306	0.13442	0.163381	0.147939	0.275228	0.285177	0.473165	0.850179
30.604	0.112356	0.134725	0.159627	0.155752	0.275533	0.303945	0.47347	0.842977
30.704	0.0985413	0.141927	0.157074	0.153198	0.28304	0.300934	0.480977	0.850484
30.804	0.1038	0.131866	0.162333	0.158457	0.280487	0.294932	0.478424	0.847931
30.904	0.106405	0.137126	0.164632	0.161062	0.293864	0.297536	0.483683	0.864451
31.004	0.109059	0.151449	0.15978	0.163716	0.30367	0.300191	0.485982	0.855794
31.104	0.128133	0.142385	0.16744	0.170919	0.298818	0.307851	0.492849	0.858144
31.204	0.120728	0.150045	0.167542	0.15976	0.306783	0.307953	0.500509	0.858297
31.304	0.122772	0.161407	0.170044	0.162262	0.314392	0.310455	0.511871	0.870117
31.404	0.111664	0.152649	0.170197	0.162415	0.328308	0.298889	0.503113	0.872162
31.504	0.119477	0.152802	0.169739	0.162415	0.320953	0.298889	0.50296	0.861053
31.604	0.130585	0.152802	0.170044	0.185699	0.320954	0.310455	0.495453	0.868561
31.704	0.115519	0.164063	0.166239	0.181895	0.332825	0.31837	0.514374	0.872162
31.804	0.121826	0.153056	0.172852	0.188507	0.336528	0.324982	0.499308	0.857096
31.904	0.131195	0.174988	0.170197	0.193359	0.342834	0.330139	0.505463	0.863708
32.004	0.135101	0.180145	0.174102	0.189758	0.340485	0.322326	0.499359	0.880585
32.104	0.138499	0.183746	0.1775	0.200968	0.344391	0.337901	0.50296	0.884033
32.204	0.12974	0.1804	0.176554	0.19221	0.348246	0.340403	0.511027	0.884135
32.304	0.129588	0.202128	0.176402	0.204081	0.350749	0.340556	0.513072	0.87913
32.404	0.125834	0.201976	0.172648	0.207835	0.350901	0.34431	0.501963	0.890544
32.504	0.128591	0.198222	0.175405	0.210591	0.354655	0.346608	0.505717	0.883036
32.604	0.124278	0.200521	0.171549	0.206736	0.357412	0.33195	0.508169	0.885488
32.704	0.133647	0.185404	0.184367	0.219554	0.353556	0.356028	0.496806	0.881938
32.804	0.133799	0.198222	0.184062	0.219706	0.366374	0.356181	0.517436	0.906474
32.904	0.137553	0.198374	0.17686	0.223765	0.366526	0.359782	0.509318	0.906169
33.004	0.149271	0.202433	0.184366	0.231272	0.370585	0.356028	0.509928	0.898966
33.104	0.149373	0.209483	0.184163	0.231069	0.366374	0.35613	0.517131	0.906474
33.204	0.151418	0.198018	0.179159	0.237783	0.366475	0.358632	0.509725	0.90627
33.304	0.140004	0.193014	0.179006	0.225911	0.36852	0.35848	0.51177	0.912526
33.404	0.136403	0.192861	0.175405	0.22231	0.349294	0.354879	0.512075	0.908925
33.504	0.136556	0.188802	0.175558	0.222005	0.345388	0.362539	0.508169	0.904867
33.604	0.146667	0.177694	0.185669	0.232574	0.338033	0.365143	0.489095	0.893758
33.704	0.146464	0.1875	0.185313	0.232676	0.348145	0.365245	0.510468	0.915283
33.804	0.141561	0.187907	0.176656	0.23528	0.347789	0.367849	0.499308	0.91569
33.904	0.151876	0.190511	0.179159	0.237783	0.339132	0.370351	0.501455	0.918294
34.004	0.151571	0.192556	0.179311	0.237936	0.341634	0.370504	0.492696	0.920339
34.104	0.151876	0.173635	0.183065	0.249959	0.341787	0.381612	0.492849	0.908926
34.204	0.148224	0.185201	0.179413	0.245392	0.353353	0.366699	0.50411	0.912984
34.304	0.154022	0.181244	0.185669	0.240845	0.349701	0.37265	0.49295	0.920593
34.404	0.146769	0.180298	0.189372	0.267375	0.355652	0.369151	0.507019	0.915588
34.504	0.145366	0.191508	0.168742	0.25471	0.352153	0.367747	0.511027	0.919596
34.604	0.148966	0.182597	0.172953	0.258616	0.358562	0.371653	0.509166	0.9257
34.704	0.141459	0.186503	0.180155	0.258616	0.354197	0.371653	0.501811	0.922099
34.804	0.146667	0.186503	0.177856	0.263367	0.342936	0.376862	0.502268	0.921641
34.904	0.144318	0.199524	0.175049	0.249451	0.348145	0.374512	0.510468	0.927307
35.004	0.152719	0.196716	0.172647	0.258615	0.345337	0.383371	0.496857	0.924957
35.104	0.141612	0.194316	0.172801	0.250956	0.350749	0.383067	0.513224	0.933818
35.204	0.14562	0.194468	0.176809	0.254964	0.350901	0.375814	0.50587	0.933665
35.304	0.148966	0.198476	0.180461	0.266429	0.354604	0.379466	0.509878	0.937978
35.404	0.141764	0.202128	0.180461	0.266734	0.350749	0.379771	0.513529	0.941172
35.504	0.149271	0.202433	0.18046	0.266428	0.351054	0.387278	0.513377	0.930674
35.604	0.153178	0.209941	0.184367	0.269877	0.358561	0.391185	0.509623	0.948985
35.704	0.153127	0.213847	0.184316	0.258565	0.36201	0.391134	0.525248	0.953349
35.804	0.154633	0.213491	0.185822	0.260071	0.350698	0.392639	0.525197	0.95284
35.904	0.158386	0.207489	0.189575	0.263824	0.352203	0.396393	0.526703	0.943085
36.004	0.158081	0.222961	0.189728	0.263672	0.367676	0.396545	0.530151	0.946838
36.104	0.15448	0.223114	0.197388	0.263824	0.355804	0.404205	0.522797	0.946991
36.204	0.154582	0.230316	0.197489	0.271739	0.367676	0.416026	0.529999	0.954651
36.304	0.157084	0.219157	0.211711	0.274241	0.367778	0.418528	0.51884	0.954447
36.404	0.157084	0.221659	0.211711	0.266429	0.369822	0.418528	0.521342	0.949443
36.504	0.153178	0.221659	0.196086	0.262523	0.358561	0.422435	0.521342	0.961161
36.604	0.155477	0.217295	0.19869	0.272939	0.354655	0.416921	0.517436	0.956797
36.704	0.148427	0.208639	0.198842	0.272634	0.356954	0.409566	0.519582	0.948141
36.804	0.156932	0.208486	0.211863	0.263133	0.349599	0.410868	0.508474	0.956106
36.904	0.168803	0.210093	0.219065	0.281596	0.350444	0.426341	0.509471	0.957102
37.004	0.157186	0.217753	0.207906	0.270437	0.346842	0.426442	0.509623	0.957255
37.104	0.15979	0.217397	0.21051	0.265228	0.346944	0.429047	0.517537	0.957357
37.204	0.165741	0.220154	0.216919	0.271637	0.349243	0.435455	0.512329	0.959503
37.304	0.166809	0.219055	0.217072	0.279602	0.348145	0.43515	0.51828	0.954651
37.404	0.172251	0.21875	0.222972	0.285655	0.347839	0.430247	0.507172	0.954803
37.504	0.16099	0.213847	0.211711	0.270335	0.342936	0.430247	0.513529	0.97288
37.604	0.16099	0.213542	0.211405	0.278147	0.342936	0.430247	0.513529	0.972575
37.704	0.16099	0.206034	0.203898	0.278147	0.342478	0.441966	0.513224	0.965068
37.804	0.160838	0.205577	0.203746	0.277537	0.331217	0.441508	0.505717	0.97288
37.904	0.161448	0.201976	0.204356	0.266886	0.331065	0.434611	0.505564	0.972727
38.004	0.172555	0.202586	0.223276	0.277994	0.331675	0.445261	0.513987	0.97288
38.104	0.165151	0.205881	0.215871	0.270284	0.354197	0.426595	0.525095	0.972727
38.204	0.171254	0.198171	0.221517	0.26888	0.339284	0.432699	0.51769	0.976735
38.304	0.167501	0.196767	0.206502	0.265127	0.345388	0.428945	0.523794	0.975332
38.404	0.167196	0.192556	0.206502	0.265127	0.341634	0.428945	0.52004	0.97112
38.504	0.163747	0.189107	0.210561	0.268728	0.349447	0.433004	0.531759	0.959859
38.604	0.167348	0.193166	0.225881	0.261068	0.353048	0.436605	0.535818	0.963461
38.704	0.158539	0.196767	0.224579	0.259613	0.345388	0.435608	0.538961	0.963613
38.804	0.162292	0.19577	0.220825	0.263824	0.344086	0.439362	0.526703	0.962616
38.904	0.161835	0.199066	0.220367	0.263519	0.352051	0.439362	0.530457	0.977783
39.004	0.150574	0.187805	0.209106	0.256012	0.351593	0.438904	0.530457	0.970276
39.104	0.153178	0.199524	0.219218	0.258616	0.340332	0.430247	0.530457	0.970276
39.204	0.160533	0.201823	0.211711	0.258158	0.342936	0.43806	0.532756	0.97288
39.304	0.146769	0.194621	0.209208	0.24409	0.342936	0.435557	0.525248	0.972422
39.404	0.15328	0.19932	0.22698	0.243093	0.340434	0.441762	0.522746	0.958354
39.504	0.167653	0.198324	0.218373	0.25356	0.354757	0.43691	0.529256	0.957357
39.604	0.173452	0.200521	0.224477	0.259664	0.357107	0.443014	0.531911	0.960012
39.704	0.159841	0.195363	0.218374	0.24529	0.355703	0.43691	0.549276	0.966115
39.804	0.151876	0.200673	0.22167	0.237783	0.349141	0.440664	0.531911	0.967367
39.904	0.149272	0.19692	0.215617	0.242991	0.341634	0.43806	0.535665	0.959859
40.004	0.155883	0.194316	0.222229	0.249603	0.33903	0.444671	0.533061	0.957255
40.104	0.155935	0.20047	0.222738	0.249349	0.345642	0.456441	0.539368	0.975586
40.204	0.159688	0.18926	0.249013	0.245595	0.345693	0.448476	0.531911	0.975332
40.304	0.170949	0.200826	0.237752	0.245138	0.349447	0.448476	0.54302	0.97112
40.404	0.15979	0.200521	0.237549	0.245697	0.349447	0.460297	0.531759	0.959859
40.504	0.164896	0.193115	0.235148	0.250803	0.349548	0.465403	0.53186	0.97168
40.604	0.167501	0.209483	0.237752	0.25295	0.354197	0.468007	0.536509	0.976329
40.704	0.164744	0.189107	0.235301	0.239237	0.34554	0.465098	0.527547	0.967672
40.804	0.16099	0.198374	0.239054	0.242991	0.343089	0.457591	0.529307	0.964915
40.904	0.168905	0.202128	0.23525	0.238881	0.346842	0.453786	0.532603	0.961161
41.004	0.174163	0.198324	0.240509	0.236633	0.342733	0.470764	0.517537	0.965169
41.104	0.185272	0.203125	0.255981	0.240387	0.352203	0.474213	0.530304	0.969971
41.204	0.174011	0.195618	0.255524	0.240387	0.355957	0.466705	0.52655	0.962158
41.304	0.174011	0.20343	0.244263	0.248199	0.355957	0.466705	0.52655	0.954651
41.404	0.174011	0.203125	0.232239	0.248199	0.355957	0.466248	0.52655	0.954651
41.504	0.17807	0.195618	0.240509	0.2518	0.355957	0.466858	0.526093	0.954651
41.604	0.181519	0.199677	0.232086	0.244293	0.360016	0.470612	0.51889	0.969971
41.704	0.185272	0.20343	0.232544	0.256012	0.36377	0.48233	0.534363	0.962158
41.804	0.174215	0.202972	0.232747	0.25591	0.363312	0.482229	0.534363	0.954651
41.904	0.187032	0.191915	0.237752	0.253408	0.352254	0.479726	0.534261	0.962667
42.004	0.186727	0.19692	0.2376	0.25356	0.357259	0.487233	0.531759	0.967214
[truncated: 6,786 more rows]

[truncated: 9 more sheets: Fig. 5F - SPR R140Q-2Q1.4 Fab, Fig. 6A - 2Q1.4 IFNg, Fig. 6B - 2Q1.4 Cytotoxicity, Fig. S1 - Phage Display, Fig. S2 - CAR Flow, Fig. S3 - DSF, Fig. S4B - Raw Gel, Fig. S7B - Raw Coomassie Gels, Fig. S8A,B - Raw Gels]
